# Supplementary material for: Integrated transcriptome and metabolome analyses reveals the mechanisms of function loss of Lr29 leaf rust resistance gene at high temperatures in wheat
Source: Front Plant Sci. 2025 Feb 26;16:1537921. doi: 10.3389/fpls.2025.1537921 (PMC11897511; doi:10.3389/fpls.2025.1537921)
Supplement: Supplementary file 2 [file Table1.xlsx]

## Sheet: S1
Table S1. Summary of RNA sequencing and reads mapping.
Sample	Raw Reads	Clean Reads	Effective Rate(%)	Error Rate(%)	Q20(%)	Q30(%)	GC Content (%)
Lr29NIL-0h-1	136768532	135729092	99.24	0.02	98.73	95.68	55.48
Lr29NIL-0h-2	88991838	88146416	99.05	0.02	98.95	96.41	54.55
Lr29NIL-0h-3	96306593	95324266	98.98	0.02	98.74	95.72	54.51
Lr29NIL-24h-1	80657993	77899490	96.58	0.02	98.06	94.76	53.48
Lr29NIL-24h-2	90641174	89644122	98.9	0.02	99.13	96.86	52.9
Lr29NIL-24h-3	108504707	107224352	98.82	0.02	98.81	95.97	53.01
LLr29NIL-72h-1	125057911	123244572	98.55	0.02	98.8	95.97	53.96
LLr29NIL-72h-2	98514874	95401804	96.84	0.02	99.41	97.73	53.89
LLr29NIL-72h-3	300265153	294800328	98.18	0.02	98.75	95.76	54.45
HLr29NIL-72h-1	145877688	144141744	98.81	0.02	98.85	96.14	52.48
HLr29NIL-72h-2	81433733	79446750	97.56	0.02	99.03	96.75	53.17
HLr29NIL-72h-3	90219146	89641744	99.36	0.02	98.94	96.42	52.66
Thatcher-0h-1	99337413	98562582	99.22	0.02	99.03	96.72	54.54
Thatcher-0h-2	105720971	102993370	97.42	0.02	99.44	97.86	54.54
Thatcher-0h-3	85570941	84963388	99.29	0.02	98.8	95.85	54.11
Thatcher-24h-1	111673007	106647722	95.5	0.02	99.5	98.1	53.85
Thatcher-24h-2	94358882	93405858	98.99	0.02	98.75	95.75	52.82
Thatcher-24h-3	88897122	88417078	99.46	0.02	98.96	96.31	52.1
LThatcher-72h-1	84903256	83994792	98.93	0.02	98.8	95.91	53.17
LThatcher-72h-2	91724608	87331000	95.21	0.02	99.13	97.07	54.32
LThatcher-72h-3	103198760	99081130	96.01	0.02	99.03	96.73	54.25
HThatcher-72h-1	250609731	245472232	97.95	0.02	98.92	96.36	53.15
HThatcher-72h-2	94443334	93357236	98.85	0.02	98.83	96.04	52.9
HThatcher-72h-3	96303546	92258798	95.8	0.02	99.36	97.54	53.82
Notes:
L: Low Temperature, H: High Temperature.

## Sheet: S2
Table S2. The sequences of primers used for qRT-PCR.
Gene ID	Description	Primer sequence (5'-3')
TraesCS3D03G0275400	Probable glutathione S-transferase GSTU6	CCGAGTCGCTGGTCATCC
		GCAGCTTCTGGTCGACGT
TraesCS2A03G0467200	Probable glutathione S-transferase GSTU6	TCGAGCCCGTTCGTTCTG
		CCTCTTGTGCACGGGGTT
TraesCS2A03G1143500	WRKY Transcription Factors	CTGCCTGGCCTGAAGCTT
		CACCACCGTACTGCAGGG
TraesCS7B03G1078600	D-3-phosphoglycerate dehydrogenase	GCTCAAGGCCGGCAAATG
		AGCCAACCTTCCCGAAGC
TraesCS4A03G0229400	Pyruvate Dehydrogenase	AAGGGGCGAGTGACAAGC
		CTCGATCGTGTACCCGCC
TraesCS4A03G0191300	Fructose-1,6-bisphosphatase	TCGGAGGAGGAGGACGTG
		ATGCCGAAGATGGAGCCG
TraesCS1A03G0778700	Phosphoglycerate kinase	AAGAAGAGCGTGGGCGAC
		TCTGGTTGTCGTCGAGCG

## Sheet: S3
Table S3. List of DEGs associated with reactive oxygen species.
Group	Gene ID	Lr29NIL-24h_fpkm	LLr29NIL-72h_fpkm	HLr29NIL-72h_fpkm	Thatcher-24h_fpkm	LThatcher_72h_fpkm	HThatcher-72h_fpkm	Description
LOX	TraesCS2A03G1219200	6.61285	31.1147	1.81233	2.94071	0.277489	1.16986	Seed linoleate 9S-lipoxygenase-3
	TraesCS2B03G1393100	1.26156	18.8247	0.176864	0.800339	0.0756177	0.972337	Probable linoleate 9S-lipoxygenase 5
	TraesCS2D03G1177900	0.428099	22.6991	0.557377	0.116127	0.118719	0.627189	Probable linoleate 9S-lipoxygenase 5
	TraesCS5A03G0017800	0.01123	28.5936	0.331719	0.005234	0.0322247	0.0440217	Lipoxygenase 2.1, chloroplastic
	TraesCS5B03G0014800	0.098031	18.7591	0.30511	0.0401547	0.0204357	0.0873773	Lipoxygenase 2.1, chloroplastic
	TraesCS5D03G0028900	0.0912463	57.0585	1.15053	0.005234	0.398337	0.2165	Lipoxygenase 2.1, chloroplastic
GST	TraesCS3A03G0745700	54.0772	39.6684	156.498	79.9901	154.56	148.268	Glutathione S-transferase 1
	TraesCS1A03G0249300	1.40161	1.68561	9.3264	4.40505	16.1685	17.7971	Glutathione S-transferase 4
	TraesCS1B03G0306800	1.84991	1.58053	10.7882	6.57417	5.2195	27.5074	Glutathione S-transferase 4
	TraesCS5D03G0074100	13.0944	2.092	20.4987	28.0947	33.7897	15.6333	Glutathione S-transferase 4
	TraesCS7A03G1278700	2.479	1.59863	3.07089	4.94854	4.75691	3.83217	Probable glutathione S-transferase GSTF1
	TraesCS4D03G0493500	0.248901	0.722764	2.01137	0.339601	3.48454	2.1518	Protein IN2-1 homolog B
	TraesCS1A03G0503000	4.10952	4.57434	30.1587	10.1983	21.4429	45.3028	Glutathione S-transferase U17
	TraesCS1B03G0574900	15.6085	1.9643	31.5555	31.9561	23.0253	56.2095	Glutathione S-transferase U18
	TraesCS5D03G0066900	1.1579	1.34237	5.21692	1.86132	4.95546	7.98829	Glutathione S-transferase U18
	TraesCS1A03G0501600	4.05044	2.69027	13.0233	22.9468	15.5274	44.3677	Probable glutathione S-transferase GSTU6
	TraesCS1A03G0502000	2.9691	7.71172	22.5752	14.9309	33.7501	67.7159	Probable glutathione S-transferase GSTU6
	TraesCS1A03G0502600	83.2734	5.76687	31.9228	161.524	22.0833	32.3983	Probable glutathione S-transferase GSTU6
	TraesCS1B03G0574000	8.33666	3.8233	20.2929	16.9396	19.8475	40.6952	Probable glutathione S-transferase GSTU6
	TraesCS1B03G0574200	10.4376	5.30599	16.653	28.1472	45.8037	42.9204	Probable glutathione S-transferase GSTU6
	TraesCS1B03G0574600	8.88543	2.86745	10.8904	31.3182	10.5931	8.73992	Probable glutathione S-transferase GSTU6
	TraesCS1D03G0485700	227.927	17.6046	89.9737	245.529	83.3017	68.5819	Probable glutathione S-transferase GSTU6
	TraesCS1D03G0486000	5.0942	4.1037	9.20639	29.0812	15.3812	58.0844	Probable glutathione S-transferase GSTU6
	TraesCS1D03G0486100	2.65648	7.60531	11.3979	10.0184	34.9866	31.688	Probable glutathione S-transferase GSTU6
	TraesCS1D03G0486500	1.29278	1.89263	4.16726	6.81129	14.3242	17.1752	Probable glutathione S-transferase GSTU6
	TraesCS1D03G0487600	12.3861	6.46833	15.5839	119.083	18.9819	40.5509	Probable glutathione S-transferase GSTU6
	TraesCS2A03G0467200	11.3708	6.54906	28.0608	10.8534	24.1023	63.3545	Probable glutathione S-transferase GSTU6
	TraesCS3D03G0275400	2.19177	1.83238	3.47427	2.70724	8.32682	7.66022	Probable glutathione S-transferase GSTU6
	TraesCS3D03G0608100	12.9072	1.32652	7.14188	13.7549	4.5517	4.76749	Probable glutathione S-transferase GSTU6
	TraesCS3D03G0946800	9.00168	0.727612	3.78927	9.93054	2.94904	4.51211	Probable glutathione S-transferase GSTU6
ALDH	TraesCS7D03G0473300	7.39022	3.92499	4.04116	90.6335	117.389	103.647	Aldehyde dehydrogenase family 2 member B4
	TraesCS1D03G0737200	1.29012	1.12384	4.68076	0.720216	3.85958	3.82923	Aldehyde dehydrogenase family 2 member C4
ACO	TraesCS6D03G0712900	2.33893	0.219342	3.15264	6.70852	1.52829	2.23272	1-aminocyclopropane-1-carboxylate oxidase
	TraesCS6B03G1003700	11.2546	1.0997	4.68218	9.46566	3.33667	2.92785	1-aminocyclopropane-1-carboxylate oxidase 3
	TraesCS6D03G0713700	6.93536	0.920858	2.56085	7.63689	27.1072	7.14076	1-aminocyclopropane-1-carboxylate oxidase 3
APX	TraesCS7D03G0616000	1.22526	2.40269	1.85243	70.5069	143.093	143.823	Probable L-ascorbate peroxidase 4, peroxisomal
GH3	TraesCS3B03G0210000	8.63127	0.874458	14.9789	5.23597	2.57811	9.54576	Glutathione hydrolase 3
PEX	TraesCS7D03G0536600	7.04249	4.58936	8.24638	20.8481	16.3981	17.618	Peroxisome biogenesis protein 5
NTRB	TraesCS6B03G0879800	19.2013	5.37329	19.6847	19.477	14.0228	12.9983	Thioredoxin reductase NTRB
Notes:
L: Low Temperature, H: High Temperature.

## Sheet: S4
Table S4. List of TF families identified in the two pairwise comparisons.
Description	Count
	LLr29NIL vs LThatcher 24h	LLr29NIL vs LThatcher 72h
MYB	44	29
WRKY	41	38
bZIP	20	14
G2-like	13	11
C2H2	13	4
GRAS	12	4
MIKC_MADS	10	1
B3	10	2
ARR-B	8	6
CO-like	8	10
ARF	8	5
HD-ZIP	8	4
M-type_MADS	8	5
C3H	7	5
GATA	6	3
SBP	5	2
NF-YC	4	1
HB-other	4	3
DBB	3	3
GeBP	3	1
CPP	3	/
TCP	3	1
AP2	3	1
HSF	3	3
BES1	2	1
EIL	2	2
E2F/DP	2	/
ZF-HD	2	3
TALE	2	3
NF-YB	2	5
Dof	2	7
SRS	1	/
GRF	1	/
Trihelix	1	3
LBD	1	/
Notes:
/：No data

## Sheet: S5
Table S5. List of TFs identified in the two pairwise comparisons.
Family	Gene	LLr29NIL_24h_fpkm	LThatcher_24h_fpkm	LLr29NIL_72h_fpkm	LThatcher_72h_fpkm
MYB	TraesCS4D03G0287900	7.82391	3.43856	27.7951	21.3276
	TraesCS5A03G0219300	1.28946	0.69788	0.0706317	0.181196
	TraesCS5B03G0234400	1.47333	0.58205	0.459222	0.563779
	TraesCS5D03G0234700	2.1103	0.756786	0.388861	0.453634
	TraesCS6A03G0429800	2.4847	0.459122	1.78404	0.822614
	TraesCS6B03G0520900	2.96359	1.32394	1.13945	0.667154
	Tel7E01G040900	0.62498	0.009299	1.99773	0
	TraesCS2A03G1078800	1.08391	0.486699	1.32025	2.54315
	TraesCS3A03G1204500	2.80055	1.75252	3.35156	3.57966
	TraesCS3B03G0305500	1.58141	0.559927	2.94922	0.326088
	TraesCS3D03G0229900	3.80833	1.94064	2.30784	0.438776
	TraesCS4A03G0473900	16.9642	11.9574	43.9403	31.5574
WRKY	TraesCS1B03G1021800	1.69888	8.63643	14.3436	4.11644
	TraesCS1D03G0850200	0.432483	1.76528	6.37087	2.63286
	TraesCS1D03G0966500	0.214672	0.773234	1.13309	0.554989
	TraesCS2A03G1143500	24.4953	3.30421	18.0318	12.9919
	TraesCS2B03G1299500	24.735	3.19944	22.3561	14.989
	TraesCS2D03G0353500	0.387989	1.25329	3.43008	2.12747
	TraesCS3B03G0627000	0.118208	1.01503	4.16383	0.412547
	TraesCS4D03G0022800	7.96103	2.32549	26.9886	12.1617
	TraesCS4D03G0428300	0.0344577	1.0539	1.83014	1.54473
	TraesCS5A03G0488700	0.383501	1.94278	4.32855	1.52374
	TraesCS5B03G0490500	0.544355	2.68987	1.72087	1.02869
	TraesCS5D03G0453200	0.558148	1.78774	2.35257	1.04298
	TraesCS5D03G0541600	0.416012	1.23759	10.3238	6.54264
	TraesCS7A03G0832300	0.42533	4.2182	8.64598	5.87285
	TraesCS7A03G1236200	1.14614	3.92474	1.92572	0.890777
AP2	TraesCS2B03G1363800	3.0348	1.53578	2.71762	1.60028
	TraesCS7B03G0531400	3.73436	3.49729	3.09096	2.09511
bZIP	TraesCS1B03G1183100	3.95779	11.8773	2.15864	6.41935
	TraesCS1D03G0963700	5.07702	9.25914	8.30182	9.86274
	TraesCS3D03G0472400	0.448531	0.190685	2.03788	1.92933
	TraesCS7D03G0974700	0.56226	0.867958	1.61185	0.301642
	TraesCS7D03G1223700	5.24702	5.74205	20.5369	17.8433
C2H2	TraesCS7D03G0939000	2.39476	2.08564	6.25287	4.14161
	TraesCS1B03G0795600	3.00765	1.75706	3.81791	2.27032
	TraesCS4A03G0873000	4.35223	0.665538	2.26408	3.82284
	TraesCS5A03G1124600	3.64888	1.2778	0.129576	0.496818
	TraesCS5D03G1077800	9.34714	4.04142	0.218315	1.07796
G2-like	TraesCS7D03G0890200	1.25746	1.5622	1.13673	0.317345
	TraesCS7D03G0963300	0.563425	0.935301	4.50385	3.17093
	TraesCS6B03G0466300	0.535803	1.00431	2.33689	1.44665
	TraesCS6B03G1009600	3.97006	1.59771	0.37	0.67

## Sheet: S6
Table S6. Detected metabolites from 24 wheat samples.
ID	Name	Formula	KEGG ID	CAS ID	Class I	Class II	HThatcher-72h-1	HThatcher-72h-2	HThatcher-72h-3	HThatcher-72h-4	HThatcher-72h-5	HThatcher-72h-6	HLr29NIL-72h-1	HLr29NIL-72h-2	HLr29NIL-72h-3	HLr29NIL-72h-4	HLr29NIL-72h-5	HLr29NIL-72h-6	LThatcher-72h-1	LThatcher-72h-2	LThatcher-72h-3	LThatcher-72h-4	LThatcher-72h-5	LThatcher-72h-6	LLr29NIL-72h-1	LLr29NIL-72h-2	LLr29NIL-72h-3	LLr29NIL-72h-4	LLr29NIL-72h-5	LLr29NIL-72h-6
meta0001	3-Indoleacrylic acid	C11H9NO2	-	29953-71-7	Alkaloids	Plumerane	26160000000	25610000000	24400000000	23800000000	23200000000	24700000000	26000000000	24400000000	27200000000	27400000000	26000000000	25400000000	4730000000	5110000000	4680000000	4990000000	5080000000	4660000000	10100000000	9320000000	10700000000	10700000000	9560000000	9780000000
meta0002	p-Coumaroylagmatine	C14H20N4O2	C04498	7295-86-5	Alkaloids	Phenolamine	14650000000	13150000000	14300000000	12600000000	13500000000	12400000000	8070000000	8710000000	8230000000	8330000000	8400000000	8580000000	6730000000	6830000000	6600000000	7330000000	7200000000	6910000000	4520000000	4570000000	4180000000	3640000000	4420000000	4140000000
meta0003	1-Naphthylamine	C10H9N	C14790	134-32-7	Alkaloids	Alkaloids	13880000000	12710000000	12300000000	12200000000	12300000000	11800000000	8580000000	9320000000	8440000000	8570000000	9000000000	8990000000	12100000000	12800000000	12100000000	13500000000	12300000000	12200000000	3820000000	4110000000	3650000000	3700000000	3950000000	3800000000
meta0004	Sempervirene	C19H16N2	C09240	549-92-8	Heterocyclic compounds	Heterocyclic compounds	13310000000	13150000000	11300000000	10600000000	11600000000	11400000000	10300000000	11500000000	9910000000	10200000000	10800000000	11000000000	9470000000	8890000000	7930000000	8910000000	8750000000	8150000000	5600000000	5810000000	5640000000	5580000000	5640000000	5760000000
meta0005	Feruloyl agmatine	C15H22N4O3	-	-	Benzene and substituted derivatives	Phenols	13260000000	12610000000	11600000000	10400000000	12000000000	11500000000	8750000000	10600000000	9510000000	10400000000	8350000000	9950000000	7090000000	7010000000	6840000000	7210000000	7080000000	7100000000	5780000000	5550000000	5930000000	5070000000	6150000000	5540000000
meta0006	16-Epivellosimine	C19H20N2O	C11633	-	Alkaloids	Alkaloids	10100000000	10690000000	9420000000	8970000000	8620000000	8770000000	6700000000	7240000000	6720000000	7030000000	6970000000	7180000000	6450000000	6620000000	6480000000	6600000000	6480000000	6300000000	3620000000	3540000000	3640000000	3290000000	3500000000	3640000000
meta0007	Cinnamic acid	C9H8O2	C10438	140-10-3	Benzene and substituted derivatives	Phenolic acids	6896000000	6577000000	6510000000	6250000000	6330000000	6200000000	7770000000	8140000000	7620000000	7770000000	7530000000	7650000000	2220000000	2170000000	1820000000	1870000000	2140000000	1970000000	3560000000	3810000000	3540000000	3790000000	3440000000	3530000000
meta0008	L-methionine sulfoxide	C5H11NO3S	C02989	3226-65-1	Amino acids and derivatives	Amino acids and derivatives	4525000000	4612000000	4340000000	4120000000	3790000000	4300000000	3470000000	3590000000	3620000000	3410000000	3420000000	3550000000	6620000000	6530000000	6310000000	6420000000	6310000000	6030000000	4090000000	3530000000	3670000000	3750000000	3950000000	3660000000
meta0009	Tryptophan	C11H12N2O2	C00078	-	Amino acids and derivatives	Amino acids and derivatives	6547000000	6356000000	6000000000	5850000000	5640000000	6060000000	6290000000	5850000000	6510000000	6540000000	6110000000	6030000000	1200000000	1290000000	1180000000	1250000000	1270000000	1170000000	279475	2230000000	2600000000	2550000000	2270000000	2340000000
meta0010	Indole	C8H7N	C00463	120-72-9	Alkaloids	Plumerane	5590000000	5448000000	5440000000	5060000000	5180000000	5110000000	5760000000	5440000000	5930000000	6130000000	5750000000	5690000000	1040000000	1090000000	1060000000	1110000000	1140000000	1070000000	2290000000	2100000000	2400000000	2430000000	2200000000	2260000000
meta0011	(2S)-2-ammonio-3-(1H-indol-3-yl)propanoate	C11H12N2O2	-	-	Heterocyclic compounds	Indole and Its derivatives	5034000000	5165000000	4590000000	4790000000	4850000000	5070000000	5420000000	5540000000	5330000000	5620000000	5310000000	2270000000	622000000	622000000	657000000	652000000	563000000	679000000	1510000000	1650000000	1610000000	1620000000	1630000000	1510000000
meta0012	5-Hydroxy-1,7-diphenyl-6-hepten-3-one	C19H20O2	-	-	Aldehyde,Ketones,Esters	Ketones	5441000000	5531000000	5420000000	4970000000	4850000000	4670000000	4140000000	621000000	3820000000	4160000000	4230000000	4170000000	2290000000	2390000000	2640000000	2400000000	2450000000	2330000000	1520000000	1480000000	1530000000	1570000000	1450000000	1530000000
meta0013	Indole-3-carboxaldehyde	C9H7NO	C08493	487-89-8	Heterocyclic compounds	Indole and Its derivatives	4893000000	4796000000	4630000000	4430000000	4390000000	4570000000	4970000000	4660000000	5150000000	5260000000	4920000000	4860000000	909000000	940000000	868000000	972000000	965000000	875000000	1870000000	1800000000	2030000000	2040000000	1820000000	1880000000
meta0014	Corymboside	C26H28O14	-	73543-87-0	Flavonoids	Flavonoid	4318000000	3849000000	4270000000	3810000000	4160000000	3600000000	4070000000	3770000000	3850000000	3960000000	3930000000	3850000000	3590000000	3590000000	3480000000	3820000000	3660000000	3450000000	4440000000	4700000000	4390000000	4780000000	4300000000	4580000000
meta0015	Gelsemine	C20H22N2O2	C09207	509-15-9	Alkaloids	Alkaloids	4277000000	4119000000	3800000000	3480000000	3730000000	3650000000	4390000000	4780000000	4490000000	4400000000	4470000000	4470000000	2400000000	2450000000	2160000000	2390000000	2840000000	2520000000	1890000000	1790000000	1910000000	1750000000	1820000000	1900000000
meta0016	Choline	C5H13NO	C00114	62-49-7	Alkaloids	Alkaloids	3720000000	3046000000	3660000000	2310000000	3490000000	3400000000	3010000000	2790000000	2720000000	3160000000	3020000000	2690000000	4080000000	3930000000	3880000000	4030000000	4110000000	3760000000	3630000000	3830000000	3580000000	3260000000	3470000000	3120000000
meta0017	HMBOA-Glc	C15H19NO9	-	-	Benzene and substituted derivatives	Benzene and substituted derivatives	1862000000	1901000000	1640000000	2020000000	1670000000	1880000000	2080000000	2240000000	2000000000	2160000000	1900000000	2050000000	2700000000	2610000000	2520000000	2520000000	2600000000	2390000000	2370000000	2570000000	2580000000	2670000000	2570000000	2610000000
meta0018	Piperidine	C5H11N	C01746	-	Heterocyclic compounds	Heterocyclic compounds	2646000000	2537000000	2440000000	1980000000	2310000000	2530000000	2400000000	2510000000	1990000000	2430000000	2040000000	2230000000	639000000	628000000	702000000	645000000	617000000	590000000	1070000000	970000000	1250000000	1070000000	1060000000	1010000000
meta0019	Schaftoside	C26H28O14	C10181	-	Flavonoids	Flavonoid	2402000000	2397000000	2140000000	2140000000	2190000000	2110000000	2060000000	2180000000	2150000000	2050000000	2240000000	2010000000	2270000000	2160000000	2400000000	2200000000	2410000000	2330000000	2420000000	2370000000	2360000000	2220000000	2350000000	2460000000
meta0020	Cosmosiin	C21H20O10	C04608	578-74-5	Heterocyclic compounds	Heterocyclic compounds	921885132	895162862	841000000	1000000000	865000000	821000000	1780000000	1560000000	1860000000	1920000000	1830000000	1860000000	563000000	611000000	596000000	612000000	610000000	548000000	2470000000	2190000000	2440000000	1940000000	2340000000	2300000000
meta0021	Arginine	C6H14N4O2	C00062	74-79-3	Amino acids and derivatives	Amino acids and derivatives	1258000000	1269000000	2300000000	1170000000	1190000000	1190000000	1110000000	1130000000	1150000000	1080000000	1170000000	1120000000	118000000	118000000	108000000	115000000	125000000	110000000	339000000	281000000	343000000	343000000	306000000	313000000
meta0022	Vitexin 2''-O-rhamnoside	C27H30O14	C12628	64820-99-1	Flavonoids	Flavonoid	1279000000	1148000000	1180000000	1210000000	1160000000	1190000000	1360000000	1420000000	1380000000	1450000000	1250000000	1340000000	1210000000	1200000000	1130000000	1200000000	1250000000	1210000000	2090000000	2160000000	2140000000	1980000000	2200000000	1960000000
meta0023	2'-Deoxyguanosine	C10H13N5O4	C00330	961-07-9 | 663615-45-0 | 38559-49-8 | 116002-28-9 | 130434-96-7 | 197227-97-7 | 197227-99-9 | 244769-88-8 | 246137-64-4	Nucleotide And Its metabolites	Nucleotide and Its metabolites	662634062	529392156	625000000	589000000	641000000	621000000	668000000	764000000	617000000	674000000	621000000	766000000	547000000	574000000	559000000	1520000000	1490000000	1410000000	2170000000	2130000000	2030000000	2120000000	1980000000	1840000000
meta0024	2-Methylquinoline	C10H9N	-	91-63-4	Benzene and substituted derivatives	Benzene and substituted derivatives	1159000000	1346000000	1030000000	1850000000	1290000000	1260000000	864000000	1500000000	631000000	1040000000	1170000000	1910000000	4624657	109000000	99822407	117000000	100000000	99650234	478000000	790000000	414000000	653000000	371000000	819000000
meta0025	L-Isoleucine	C6H13NO2	C00407	73-32-5	Amino acids and derivatives	Amino acids and derivatives	1531000000	1662000000	1800000000	1680000000	1380000000	1870000000	1440000000	1800000000	1410000000	1690000000	1460000000	1530000000	446000000	433000000	494000000	446000000	421000000	416000000	721000000	651000000	790000000	711000000	707000000	663000000
meta0026	Saponarin	C27H30O15	C08064	20310-89-8	Flavonoids	Flavonoid	1711000000	1600000000	1700000000	1470000000	1590000000	1550000000	107000000	267000000	248000000	258000000	125000000	261000000	1170000000	1160000000	1090000000	1220000000	1290000000	1470000000	322000000	307000000	286000000	297000000	302000000	293000000
meta0027	DIBOA-Glc	C14H17NO9	C15772	155835-54-4	Benzene and substituted derivatives	Benzene and substituted derivatives	1389000000	1348000000	1240000000	1260000000	1240000000	1380000000	1430000000	1680000000	1600000000	1460000000	1410000000	1460000000	1260000000	1240000000	1290000000	1250000000	1280000000	1200000000	1260000000	1230000000	1220000000	1400000000	1190000000	1280000000
meta0028	Leucine	C6H13NO2	C00123	-	Amino acids and derivatives	Amino acids and derivatives	1209000000	1317000000	1360000000	1260000000	1160000000	1270000000	1530000000	1480000000	1290000000	1560000000	1500000000	1590000000	407000000	398000000	370000000	400000000	359000000	341000000	656000000	656000000	647000000	738000000	664000000	646000000
meta0029	4-Methylquinoline	C10H9N	-	491-35-0	Benzene and substituted derivatives	Benzene and substituted derivatives	1276000000	1094000000	1090000000	1100000000	1170000000	1110000000	915000000	983000000	881000000	1050000000	749000000	1060000000	1340000000	1350000000	1280000000	1480000000	1350000000	1430000000	935000000	769000000	809000000	754000000	897000000	758000000
meta0030	Orientin	C21H20O11	C10114	28608-75-5	Flavonoids	Flavonoid	594343161	482366600	468000000	472000000	512000000	485000000	1460000000	1390000000	1380000000	1270000000	1370000000	1160000000	255000000	242000000	250000000	265000000	239000000	245000000	953000000	953000000	951000000	711000000	1000000000	985000000
meta0031	Feruloylputrescine	C14H20N2O3	C10497	501-13-3 | 91000-11-2	Alkaloids	Phenolamine	1448000000	1362000000	1280000000	1220000000	1220000000	1250000000	911000000	1030000000	905000000	980000000	948000000	933000000	469000000	467000000	426000000	478000000	501000000	426000000	348000000	322000000	358000000	337000000	318000000	327000000
meta0032	Kaempferitrin	C27H30O14	C16981	482-38-2	Flavonoids	Flavonoid	761729975	860974352	750000000	783000000	795000000	836000000	945000000	991000000	1020000000	1100000000	960000000	962000000	922000000	857000000	916000000	2454243	893000000	801000000	1400000000	1210000000	1260000000	1270000000	1270000000	1240000000
meta0033	Betaine	C5H11NO2	C00719	107-43-7	Alkaloids	Alkaloids	988271736	1073000000	1010000000	942000000	896000000	892000000	1170000000	1200000000	1130000000	1100000000	1030000000	1160000000	761000000	726000000	716000000	716000000	697000000	665000000	1360000000	1400000000	1280000000	1350000000	1270000000	1170000000
meta0034	D-Arginine	C6H14N4O2	C00792	157-06-2	Amino acids and derivatives	Amino acids and derivatives	1281000000	1126000000	1140000000	1140000000	1160000000	1100000000	1170000000	1030000000	1320000000	172000000	1030000000	1130000000	95315634	92615849	92866548	87924677	85960457	95738583	163000000	247000000	207000000	241000000	222000000	214000000
meta0035	Uridine-5'-diphosphate-glucose	C15H24N2O17P2	C00029	133-89-1	Nucleotides and derivatives	Nucleotides and derivatives	903392957	843273512	905000000	858000000	847000000	878000000	836000000	850000000	947000000	995000000	925000000	943000000	1080000000	1150000000	1050000000	1140000000	1150000000	1050000000	1300000000	1210000000	1190000000	1260000000	1120000000	1280000000
meta0036	7-Methoxycoumarin	C10H8O3	C09268	531-59-9	Lignans and Coumarins	Coumarins	1117000000	1140000000	1090000000	1030000000	989000000	1010000000	903000000	987000000	889000000	909000000	866000000	911000000	1290000000	1180000000	1130000000	1130000000	1160000000	1120000000	1050000000	1090000000	1030000000	1100000000	1050000000	1050000000
meta0037	5,6-Dihydroxyindole-2-carboxylic acid	C9H7NO4	C04185	1055767	Organic acids and derivatives	Organic acids and derivatives	860899663	925506064	859000000	791000000	747000000	817000000	658000000	719000000	704000000	651000000	629000000	703000000	1260000000	1260000000	1190000000	1200000000	1210000000	1150000000	751000000	667000000	686000000	701000000	734000000	685000000
meta0038	N-Acetyl-DL-tryptophan	C13H14N2O3	-	87-32-1	Amino acids and derivatives	Amino acids and derivatives	734366946	898052031	894000000	806000000	829000000	912000000	529000000	521000000	527000000	617000000	597000000	556000000	1210000000	1240000000	1130000000	1090000000	976000000	1140000000	468000000	438000000	460000000	449000000	456000000	418000000
meta0039	LysoPC(18:3(6Z,9Z,12Z))	C26H48NO7P	C04230	-	GP	PC	1122000000	1209000000	1070000000	397000000	1220000000	1020000000	1040000000	1020000000	1160000000	1220000000	1100000000	845000000	186000000	178000000	175000000	110000000	88408916	91660660	209000000	184000000	214000000	223000000	186000000	158000000
meta0040	N-(1,2-Diphenylethyl)nicotinamide	C20H18N2O	C17729	553-06-0	Alcohol and amines	Amines	741312026	707666846	666000000	636000000	662000000	660000000	1020000000	1060000000	1060000000	1060000000	1020000000	1050000000	842000000	904000000	798000000	878000000	870000000	853000000	849000000	849000000	838000000	840000000	815000000	834000000
meta0041	1-Benzylimidazole	C10H10N2	-	4238-71-5	Benzene and substituted derivatives	Benzene and substituted derivatives	945597864	935694096	899000000	858000000	855000000	887000000	959000000	903000000	984000000	1010000000	950000000	933000000	190000000	202000000	183000000	192000000	207000000	182000000	360000000	334000000	384000000	385000000	343000000	350000000
meta0042	DL-Arginine	C6H14N4O2	C02385	1864541	Amino acids and derivatives	Amino acids and derivatives	567113194	626995458	724000000	549000000	548000000	672000000	713000000	968000000	640000000	622000000	793000000	840000000	62196178	64429962	54983529	62445757	57002333	55116175	118000000	127000000	159000000	162000000	153000000	145000000
meta0043	Vitexin	C21H20O10	C01460	-	Flavonoids	Flavonoid	231561407	261658843	250000000	229000000	224000000	233000000	684000000	654000000	723000000	694000000	648000000	641000000	201000000	207000000	205000000	199000000	178000000	190000000	924000000	854000000	960000000	724000000	960000000	904000000
meta0044	Isovitexin	C21H20O10	C01714	38953-85-4 | 29702-25-8	Flavonoids	Flavonoid	485961100	444036286	458000000	470000000	454000000	465000000	541000000	588000000	566000000	593000000	506000000	589000000	487000000	476000000	446000000	492000000	501000000	482000000	875000000	919000000	906000000	851000000	929000000	826000000
meta0045	Vicenin 2	C27H30O15	C10195	23666-13-9	Flavonoids	Flavonoid	437612248	451212375	403000000	380000000	446000000	412000000	800000000	734000000	802000000	713000000	836000000	653000000	328000000	309000000	348000000	325000000	362000000	337000000	683000000	690000000	727000000	758000000	670000000	769000000
meta0046	6-Methylquinoline	C10H9N	-	91-62-3	Benzene and substituted derivatives	Benzene and substituted derivatives	566670023	700312651	607000000	794000000	514000000	659000000	547000000	480000000	552000000	379000000	394000000	486000000	703000000	599000000	701000000	529000000	671000000	544000000	125000000	219000000	176000000	168000000	195000000	170000000
meta0047	3-Methylindole	C9H9N	C08313	83-34-1	Heterocyclic compounds	Indole and Its derivatives	728962973	734682866	724000000	693000000	684000000	717000000	769000000	726000000	791000000	18283634	760000000	755000000	166000000	179000000	165000000	188000000	181000000	162000000	317000000	296000000	334000000	340000000	303000000	308000000
meta0048	Phenylpyruvic acid	C9H8O3	C00166	156-06-9	Organic acids and derivatives	Organic acids	581482759	607759193	610000000	565000000	547000000	580000000	617000000	628000000	608000000	596000000	570000000	648000000	326000000	733000000	624000000	717000000	689000000	659000000	547000000	498000000	510000000	571000000	511000000	532000000
meta0049	(Z)-N-[(2R)-2-Amino-1-hydroxy-3-{[(1E)-N-hydroxy-4-(methylsulfanyl)butanimidoyl]sulfanyl}propylidene]glycine	C10H19N3O4S2	-	-	Amino acids and derivatives	Amino acids and derivatives	542413825	585052958	587000000	538000000	509000000	464000000	464000000	523000000	507000000	515000000	501000000	554000000	689000000	611000000	669000000	655000000	577000000	733000000	442000000	484000000	477000000	535000000	475000000	416000000
meta0050	Ferulic acid	C10H10O4	C01494	537-98-4	Benzene and substituted derivatives	Phenolic acids	571522843	637234856	644000000	417000000	521000000	720000000	564000000	664000000	510000000	698000000	549000000	613000000	332000000	457000000	374000000	403000000	450000000	463000000	410000000	396000000	292000000	447000000	413000000	383000000
meta0051	Hellebrigenin glucoside	C30H42O11	-	72947-90-1 | 100991-82-0	Steroids	Steroid	362369209	215766680	360000000	75916455	288000000	307000000	459000000	269000000	367000000	422000000	423000000	222000000	531000000	592000000	700000000	695000000	519000000	635000000	123000000	110000000	164000000	110000000	116000000	90336779
meta0052	Gluconic acid	C6H12O7	C00257	526-95-4	Carbohydrates and Its metabolites	Sugars	695400018	564534268	651000000	571000000	590000000	658000000	531000000	492000000	573000000	495000000	557000000	646000000	105000000	101000000	97624663	115000000	124000000	111000000	423000000	417000000	445000000	477000000	406000000	403000000
meta0053	Benzeneacetonitrile	C8H7N	C16074	140-29-4	Benzene and substituted derivatives	Benzene and substituted derivatives	511804621	483264077	481000000	482000000	479000000	474000000	588000000	652000000	634000000	581000000	597000000	617000000	193000000	184000000	156000000	158000000	171000000	161000000	308000000	328000000	293000000	300000000	277000000	300000000
meta0054	Coumarin	C9H6O2	C05851	91-64-5	Lignans and Coumarins	Coumarins	578181952	600235120	597000000	554000000	545000000	556000000	541000000	584000000	540000000	511000000	499000000	545000000	599000000	615000000	562000000	615000000	617000000	575000000	425000000	418000000	417000000	451000000	443000000	417000000
meta0055	Atractyloside A	C21H36O10	C17858	126054-77-1	Steroids	Steroid	572699706	621887112	594000000	567000000	534000000	544000000	480000000	508000000	295000000	476000000	489000000	461000000	433000000	440000000	420000000	442000000	455000000	428000000	373000000	370000000	393000000	411000000	348000000	339000000
meta0056	5-Aminopentanoic acid	C5H11NO2	C00431	660-88-8	Organic acids and derivatives	Organic acids	350513700	363533556	551000000	370000000	374000000	590000000	467000000	422000000	469000000	402000000	389000000	481000000	148000000	132000000	125000000	114000000	119000000	117000000	221000000	197000000	183000000	191000000	204000000	183000000
meta0057	L-Norleucine	C6H13NO2	C01933	327-57-1	Amino acids and derivatives	Amino acids and derivatives	580945519	565469972	547000000	526000000	519000000	494000000	509000000	546000000	515000000	547000000	498000000	569000000	130000000	132000000	123000000	139000000	128000000	131000000	260000000	239000000	216000000	233000000	210000000	203000000
meta0058	Met-Leu	C11H22N2O3S	-	14486-16-9	Amino acids and derivatives	Amino acids and derivatives	529532044	549207251	536000000	491000000	485000000	486000000	892475	449000000	397000000	437000000	427000000	439000000	235000000	3568047	270000000	253000000	257000000	241000000	164000000	158000000	165000000	166000000	155000000	165000000
meta0059	N-tetradecanoyl-L-Homoserine Lactone	C18H33NO3	-	202284-87-5	Amino acids and derivatives	Amino acids and derivatives	393479164	522071871	448000000	378000000	372000000	413000000	355000000	447000000	363000000	423000000	427000000	428000000	337000000	363000000	284000000	354000000	402000000	307000000	273000000	306000000	259000000	430000000	270000000	304000000
meta0060	(+)-Catechin	C15H14O6	C06562	154-23-4	Flavonoids	Flavanols	433940703	465831009	454000000	424000000	360000000	425000000	279000000	359000000	277000000	328000000	298000000	307000000	266000000	289000000	241000000	305000000	288000000	296000000	391000000	340000000	390000000	469000000	457000000	444000000
meta0061	4-(1,3-Butadienyl)-3,5,5-trimethylcyclohex-2-en-1-one	C13H18O	-	-	Aldehyde,Ketones,Esters	Ketones	315786419	293290413	248000000	254000000	254000000	248000000	369000000	401000000	374000000	384000000	350000000	397000000	211000000	220000000	211000000	218000000	212000000	209000000	435000000	515000000	155000000	299000000	439000000	520000000
meta0062	Lithospermoside	C14H19NO8	C17771	63492-69-3	Alkaloids	Alkaloids	215765878	198647989	207000000	192000000	209000000	216000000	484000000	510000000	416000000	464000000	444000000	438000000	225000000	223000000	201000000	227000000	228000000	207000000	361000000	343000000	391000000	345000000	347000000	394000000
meta0063	Channaine	C32H38N2O6	-	1355-47-1	Heterocyclic compounds	Heterocyclic compounds	478664896	456902104	462000000	447000000	443000000	434000000	327000000	351000000	352000000	336000000	317000000	363000000	379000000	388000000	388000000	391000000	410000000	370000000	84243763	91672697	85086954	57203233	82683288	81534968
meta0064	S-2-Hydroxyethyl-L-cysteine	C5H11NO3S	-	6367-98-2	Amino acids and derivatives	Amino acids and derivatives	462154147	471175738	434000000	441000000	447000000	424000000	325000000	356000000	322000000	320000000	312000000	329000000	385000000	401000000	375000000	391000000	383000000	396000000	212000000	212000000	168000000	214000000	212000000	219000000
meta0065	Isoscoparin	C22H22O11	C05990	20013-23-4	Heterocyclic compounds	Heterocyclic compounds	140868310	158607431	151000000	172000000	156000000	138000000	428000000	429000000	455000000	421000000	462000000	463000000	102000000	104000000	111000000	101000000	118000000	107000000	422000000	428000000	377000000	347000000	408000000	440000000
meta0066	Histidine	C6H9N3O2	C00135	71-00-1	Organic acids and derivatives	Organic acids and derivatives	445367556	453095928	458000000	430000000	447000000	428000000	356000000	349000000	369000000	339000000	336000000	357000000	66560245	66217605	60279008	73074584	74444700	65154707	179000000	147000000	183000000	183000000	182000000	176000000
meta0067	Bis(4-ethylbenzylidene)sorbitol	C24H30O6	-	-	Carbohydrates and Its metabolites	Sugars	397767868	375932281	287000000	227000000	272000000	431000000	143000000	176000000	234000000	174000000	269000000	295000000	236000000	187000000	224000000	245000000	160000000	171000000	158000000	150000000	163000000	119000000	132000000	210000000
meta0068	Lonicerin	C27H30O15	C12630	25694-72-8	Flavonoids	Flavonoid	296882555	269133893	278000000	263000000	242000000	266000000	320000000	347000000	339000000	340000000	315000000	309000000	201000000	183000000	164000000	198000000	205000000	175000000	426000000	369000000	384000000	372000000	408000000	339000000
meta0069	Isocitric acid	C6H8O7	C00311	320-77-4	Organic acids and derivatives	Organic acids and derivatives	417604834	99594860	224000000	291000000	278000000	192000000	194000000	249000000	206000000	72657398	223000000	249000000	194000000	190000000	79036342	134000000	221000000	83100938	217000000	234000000	117000000	239000000	191000000	229000000
meta0070	Nicotinamide	C6H6N2O	C00153	-	Heterocyclic compounds	Pyridines and derivatives	126181456	120964590	128000000	119000000	137000000	125000000	116000000	107000000	115000000	123000000	118000000	88592025	310000000	324000000	308000000	363000000	417000000	366000000	148000000	205000000	157000000	249000000	203000000	126000000
meta0071	Serotonin	C10H12N2O	C00780	50-67-9	Alkaloids	Plumerane	396025830	410576221	376000000	349000000	368000000	385000000	202000000	254000000	231000000	220000000	219000000	212000000	168000000	208000000	171000000	200000000	196000000	174000000	81403815	80413100	87987393	88058579	84825957	77306688
meta0072	2,2-Dimethyl-3,4-bis(4-methoxyphenyl)-2H-1-benzopyran-7-ol acetate	C27H26O5	C15027	5867-70-9	Benzene and substituted derivatives	Benzene and substituted derivatives	221097019	203978437	203000000	196000000	219000000	226000000	149000000	169000000	148000000	155000000	157000000	185000000	231000000	407000000	250000000	255000000	279000000	222000000	222000000	115000000	175000000	232000000	191000000	225000000
meta0073	Asparagine	C4H8N2O3	C00152	70-47-3	Amino acids and derivatives	Amino acids and derivatives	194781490	304287122	269000000	316000000	283000000	316000000	345000000	404000000	322000000	339000000	231000000	246000000	28279887	12273530	21914217	30428306	15642260	15273695	79164719	64637868	59996397	87659097	119000000	119000000
meta0074	Sucrose	C12H22O11	C00089	57-50-1	Carbohydrates and Its metabolites	Sugars	69073454	57208199	78034783	61860012	60101418	67817726	103000000	99291546	114000000	104000000	105000000	121000000	335000000	329000000	327000000	322000000	329000000	314000000	402000000	393000000	393000000	381000000	350000000	326000000
meta0075	Carbenicillin	C17H18N2O6S	C06869	4697-36-3	Benzene and substituted derivatives	Benzene and substituted derivatives	69073454	57208199	78034783	61860012	60101418	67817726	103000000	99291546	114000000	104000000	105000000	121000000	335000000	329000000	327000000	322000000	329000000	314000000	402000000	393000000	393000000	381000000	350000000	326000000
meta0076	Hymecromone	C10H8O3	C03081	-	Others	Others	389289711	361770979	326000000	313000000	350000000	359000000	295000000	280000000	286000000	310000000	279000000	316000000	234000000	237000000	271000000	268000000	241000000	256000000	282000000	299000000	310000000	267000000	310000000	267000000
meta0077	4-Oxoproline	C5H7NO3	C01877	4347-18-6	Amino acids and derivatives	Amino acids and derivatives	378525851	324144233	317000000	246000000	298000000	334000000	275000000	169000000	191000000	379000000	179000000	342000000	161000000	164000000	152000000	143000000	138000000	140000000	270000000	176000000	263000000	224000000	251000000	211000000
meta0078	Phenylpropiolic acid	C9H6O2	-	637-44-5	Benzene and substituted derivatives	Benzene and substituted derivatives	343029876	357955122	313000000	299000000	311000000	309000000	278000000	297000000	261000000	268000000	292000000	284000000	242000000	274000000	236000000	241000000	247000000	235000000	119000000	215000000	163000000	123000000	88732330	130000000
meta0079	p-Coumaraldehyde	C9H8O2	C05608	20711-53-9	Benzene and substituted derivatives	Phenolic acids	262592441	249169415	245000000	256000000	243000000	255000000	341000000	317000000	349000000	347000000	337000000	276000000	74533254	79373312	64544771	69586251	72284166	82703534	137000000	3337849	146000000	140000000	131000000	122000000
meta0080	L-Lactic acid	C3H6O3	C00186	79-33-4	Organic acids and derivatives	Organic acids and derivatives	218239059	142920244	218000000	169000000	79326541	183000000	346000000	236000000	336000000	233000000	334000000	343000000	169000000	192000000	179000000	110000000	168000000	106000000	170000000	147000000	156000000	182000000	172000000	144000000
meta0081	Aminocaproic acid	C6H13NO2	C02378	60-32-2	Organic acids and derivatives	Organic acids	261901946	269737227	298000000	263000000	245000000	262000000	342000000	295000000	326000000	277000000	258000000	334000000	92224385	90293964	80034017	77047244	78849207	74284031	149000000	128000000	129000000	143000000	132000000	124000000
meta0082	Agnuside	C22H26O11	C09765	11027-63-7	Benzene and substituted derivatives	Phenolic acids	288240167	247127497	262000000	256000000	240000000	35996475	285000000	295000000	298000000	323000000	269000000	315000000	93413902	100000000	108000000	120000000	96564276	97121825	155000000	151000000	160000000	171000000	132000000	142000000
meta0083	(2R)-7-Methoxy-3-oxo-3,4-dihydro-2H-1,4-benzoxazin-2-yl β-D-glucopyranoside	C15H19NO9	-	-	Benzene and substituted derivatives	Benzene and substituted derivatives	165093974	192989796	190000000	178000000	186000000	181000000	177000000	165000000	175000000	194000000	180000000	174000000	315000000	314000000	321000000	276000000	260000000	295000000	211000000	191000000	193000000	191000000	203000000	188000000
meta0084	Rutin	C27H30O16	C05625	153-18-4	Flavonoids	Flavonols	75087978	74294253	68802593	53656863	62318731	66052257	224000000	218000000	203000000	230000000	217000000	215000000	37070899	40147048	35476409	41118694	39452323	36810529	319000000	300000000	306000000	307000000	311000000	297000000
meta0085	Flavidulol C	C34H42O4	-	117568-34-0	Benzene and substituted derivatives	Phenolic acids	168097027	150945634	147000000	58148913	148000000	139000000	298000000	206000000	228000000	266000000	318000000	191000000	132000000	141000000	139000000	151000000	136000000	109000000	74792113	73970837	68297375	74159810	64062275	66343571
meta0086	N-Methyltryptamine	C11H14N2	C06213	61-49-4	Amino acids and derivatives	Amino acids and derivatives	257450410	222952323	248000000	210000000	218000000	236000000	208000000	225000000	205000000	225000000	158000000	218000000	315000000	302000000	299000000	301000000	311000000	300000000	222000000	189000000	195000000	176000000	218000000	195000000
meta0087	1-[3-(3,7-dimethylocta-2,6-dien-1-yl)-2,4,5,6-tetrahydroxyphenyl]-3-phenylpropan-1-one	C25H30O5	-	-	Others	Others	252804716	303868421	277000000	256000000	296000000	300000000	241000000	273000000	267000000	18498150	267000000	266000000	314000000	282000000	298000000	282000000	307000000	267000000	307000000	261000000	279000000	279000000	267000000	287000000
meta0088	2-Azaniumyl-3-(1H-indol-3-yl)propanoate	C11H12N2O2	-	-	Heterocyclic compounds	Indole and Its derivatives	235171869	198574853	237000000	188000000	187000000	189000000	226000000	241000000	222000000	227000000	223000000	309000000	32869473	30869965	30595352	34334770	34764935	27659939	84673366	79461133	85468280	81893529	79898829	84198524
meta0089	LPE(18:3/0:0)	C23H42NO7P	-	-	GP	LPE	242803473	260025019	254000000	72205024	307000000	226000000	87639024	185000000	230000000	252000000	213000000	144000000	39037721	38292862	35289452	19882702	18657208	16605994	48046871	35892305	39561207	48022794	52533731	33430993
meta0090	2''-O-β-L-Galactopyranosylorientin	C27H30O16	-	-	Flavonoids	Flavonoid	305308301	296915995	303000000	257000000	269000000	282000000	58709515	55550755	58406671	60461898	59300316	56718203	127000000	125000000	112000000	123000000	114000000	112000000	65213740	69410715	78004444	76330694	78033353	70694993
meta0091	L-Tyrosine	C9H11NO3	C00082	60-18-4	Amino acids and derivatives	Amino acids and derivatives	243031461	221005470	218000000	213000000	221000000	274000000	224000000	253000000	230000000	241000000	304000000	225000000	49600166	49520859	54601652	48796313	44695521	42140270	73056117	81964745	85569328	68438834	71628963	65170538
meta0092	Apiin	C26H28O14	C04858	26544-34-3	Flavonoids	Flavonoid	139927257	122578090	115000000	108000000	117000000	116000000	200000000	226000000	211000000	231000000	218000000	222000000	116000000	125000000	126000000	121000000	125000000	119000000	288000000	302000000	294000000	276000000	301000000	276000000
meta0093	Phenylacetaldehyde	C8H8O	C00601	122-78-1	Benzene and substituted derivatives	Phenolic acids	235308630	248322383	250000000	232000000	156000000	237000000	255000000	254000000	246000000	245000000	232000000	265000000	153000000	301000000	250000000	294000000	286000000	267000000	221000000	200000000	206000000	232000000	207000000	217000000
meta0094	Benzoyl-beta-D-glucoside	C13H16O7	-	-	Benzene and substituted derivatives	Benzene and substituted derivatives	208690704	137163590	216000000	143000000	212000000	137000000	536616	1016425	1169472	796533	904773	987096	300000000	292000000	250000000	288000000	298000000	295000000	583219	583645	694844	885443	1099381	1369424
meta0095	1-Decanamine, N,N-dimethyl-, N-oxide	C12H27NO	-	-	Alcohol and amines	Amines	202291921	295059501	249000000	186000000	181000000	229000000	165000000	225000000	177000000	224000000	240000000	212000000	185000000	195000000	147000000	185000000	208000000	163000000	134000000	156000000	140000000	217000000	137000000	146000000
meta0096	Glycylglycine	C4H8N2O3	C02037	556-50-3	Amino acids and derivatives	Small Peptide	209975969	182422795	228000000	180000000	185000000	209000000	257000000	242000000	280000000	253000000	261000000	293000000	29257667	25912855	25709107	26647021	28455609	26365712	86508142	79787860	84923264	87032637	76951353	70189451
meta0097	2-[4-(3-Hydroxypropyl)-2-methoxyphenoxy]-1,3-propanediol 1-xyloside	C18H28O9	-	-	Alcohol and amines	Alcohols	270322995	278726311	218000000	273000000	256000000	275000000	218000000	237000000	216000000	250000000	212000000	234000000	248000000	291000000	237000000	261000000	243000000	218000000	197000000	209000000	216000000	230000000	238000000	222000000
meta0098	8-[3,7-dihydroxy-2-(3-hydroxyphenyl)-3,4-dihydro-2H-1-benzopyran-4-yl]-2-(3-hydroxyphenyl)-3,4-dihydro-2H-1-benzopyran-3,5,7-triol	C30H26O9	-	-	Benzene and substituted derivatives	Benzene and substituted derivatives	154495056	161748687	136000000	152000000	142000000	167000000	191000000	218000000	189000000	211000000	187000000	206000000	242000000	250000000	230000000	243000000	234000000	225000000	248000000	260000000	281000000	289000000	283000000	279000000
meta0099	Methylmalonic acid	C4H6O4	C02170	516-05-2	Organic acids and derivatives	Organic acids	264488826	220337321	227000000	220000000	222000000	226000000	242000000	264000000	222000000	285000000	251000000	280000000	157000000	157000000	152000000	176000000	134000000	133000000	176000000	186000000	181000000	206000000	170000000	176000000
meta0100	Tryptamine	C10H12N2	C00398	61-54-1	Alkaloids	Plumerane	281065004	253984771	224000000	232000000	227000000	221000000	158000000	177000000	152000000	165000000	171000000	166000000	197000000	227000000	206000000	249000000	211000000	206000000	81636718	86385647	77694914	76760465	79472029	77684800
meta0101	1H-2-Benzopyran-1-one	C9H6O2	-	491-31-6	Benzene and substituted derivatives	Benzene and substituted derivatives	159250352	151863413	153000000	142000000	142000000	136000000	141000000	137000000	140000000	145000000	133000000	144000000	265000000	84344519	267000000	92522426	271000000	272000000	175000000	161000000	164000000	168000000	162000000	164000000
meta0102	Adapalene	C28H28O3	-	106685-40-9	Others	Hydrocarbon derivatives	179441909	202372863	189000000	187000000	201000000	226000000	213000000	272000000	246000000	235000000	223000000	232000000	142000000	152000000	153000000	172000000	150000000	145000000	193000000	220000000	224000000	242000000	207000000	219000000
meta0103	Imino-tryptophan	C11H10N2O2	C21124	-	Aldehyde,Ketones,Esters	Esters	259539537	271087922	235000000	201000000	219000000	221000000	240000000	250000000	234000000	229000000	238000000	234000000	72184639	72933626	64849463	71972026	70741964	65112717	118000000	110000000	115000000	128000000	114000000	121000000
meta0104	Sofalcone	C27H30O6	-	64506-49-6	Aldehyde,Ketones,Esters	Ketones	222773438	256706715	106000000	227000000	235000000	243000000	212000000	232000000	220000000	270000000	227000000	228000000	125000000	123000000	128000000	121000000	131000000	118000000	157000000	127000000	144000000	204000000	134000000	142000000
meta0105	3-Hydroxycinnamic acid	C9H8O3	C12621	14755-02-3	Benzene and substituted derivatives	Phenolic acids	247826148	220499269	235000000	236000000	233000000	247000000	267000000	269000000	266000000	237000000	242000000	254000000	134000000	200000000	192000000	211000000	206000000	207000000	179000000	182000000	187000000	188000000	183000000	180000000
meta0106	(4R)-4-Ethenyl-4,10-dimethyl-2-(2-methylprop-1-enyl)-2,3-dihydropyrano[3,2-c]chromen-5-one	C20H22O3	-	-	Benzene and substituted derivatives	Benzene and substituted derivatives	268104221	256064215	231000000	151000000	235000000	226000000	210000000	231000000	181000000	194000000	223000000	178000000	78240451	75923072	66246391	74069856	74357103	64953352	63645691	64406346	63692317	74442652	64840352	62806822
meta0107	(2E,8E)-10-(beta-D-Glucopyranosyloxy)-2,8-decadiene-4,6-diyne-1-ol	C16H20O7	-	-	Alcohol and amines	Alcohols	232586560	225278573	196000000	212000000	221000000	213000000	217000000	168000000	189000000	165000000	179000000	207000000	256000000	265000000	245000000	268000000	238000000	266000000	218000000	255000000	200000000	243000000	220000000	245000000
meta0108	L-Galactonic acid	C6H12O7	C15930	-	Organic acids and derivatives	Organic acids and derivatives	96830055	246042607	163000000	230000000	218000000	162000000	249000000	196000000	171000000	235000000	266000000	196000000	92236594	70827254	44832871	103000000	56466307	102000000	29255161	161000000	145000000	157000000	214000000	143000000
meta0109	D-Fructose-6-phosphate	C6H13O9P	C00085	643-13-0	Carbohydrates and Its metabolites	Phosphate sugars	166832528	145752175	160000000	165000000	148000000	167000000	118000000	113000000	143000000	138000000	150000000	139000000	112000000	105000000	114000000	122000000	123000000	104000000	261000000	264000000	225000000	254000000	265000000	246000000
meta0110	Uridine diphosphate-N-acetylgalactosamine	C17H27N3O17P2	-	7277-98-7	Nucleotide And Its metabolites	Nucleotide and Its metabolites	200807669	189133139	201000000	191000000	186000000	196000000	211000000	215000000	244000000	256000000	236000000	237000000	222000000	236000000	215000000	231000000	229000000	213000000	193000000	176000000	172000000	182000000	164000000	190000000
meta0111	3-(pyrazol-1-yl)-L-alanine	C6H9N3O2	C01162	2734-48-7	Amino acids and derivatives	Amino acids and derivatives	203924193	245619995	218000000	228000000	239000000	239000000	222000000	243000000	189000000	248000000	136000000	253000000	28656955	24731081	29290044	29700498	31934912	33844938	82532186	67140037	65669284	78098743	65888035	66952715
meta0112	Heptethylene glycol	C14H30O8	-	5617-32-3	Alcohol and amines	Alcohols	117285911	153446853	148000000	121000000	127000000	130000000	119000000	166000000	118000000	159000000	166000000	167000000	126000000	136000000	132000000	139000000	160000000	125000000	109000000	119000000	110000000	253000000	82664703	121000000
meta0113	Glutathione	C10H17N3O6S	C00051	70-18-8	Amino acids and derivatives	Amino acids and derivatives	252072227	198048758	180000000	103000000	185000000	242000000	160000000	146000000	179000000	188000000	216000000	148000000	153000000	130000000	161000000	140000000	119000000	114000000	166000000	205000000	205000000	157000000	164000000	139000000
meta0114	Hydroxybenzotriazole	C6H5N3O	-	2592-95-2	Benzene and substituted derivatives	Benzene and substituted derivatives	227022183	160335279	231000000	224000000	221000000	241000000	236000000	245000000	155000000	240000000	213000000	234000000	211000000	208000000	192000000	217000000	211000000	149000000	200000000	147000000	210000000	216000000	204000000	204000000
meta0115	Tyr-Phe-Gln	C23H28N4O6	-	-	Amino acids and derivatives	Small Peptide	169943234	186895147	182000000	159000000	170000000	170000000	188000000	153000000	179000000	190000000	173000000	179000000	139000000	116000000	112000000	119000000	122000000	54722000	174000000	177000000	172000000	162000000	155000000	158000000
meta0116	Mesaconic acid	C5H6O4	C01732	498-24-8	Organic acids and derivatives	Organic acids	72447905	62463483	67638496	59101131	64513049	66918853	62222594	57675390	60941196	59479470	57871833	62951064	61929229	62493999	59113962	56829439	66823724	52073176	183000000	171000000	167000000	241000000	159000000	120000000
meta0117	N-Acetyl-L-phenylalanine	C11H13NO3	C03519	2018-61-3	Amino acids and derivatives	Amino acids and derivatives	150449387	132587211	132000000	118000000	129000000	111000000	167000000	175000000	176000000	181000000	186000000	153000000	141000000	137000000	145000000	163000000	149000000	145000000	172000000	176000000	179000000	206000000	174000000	232000000
meta0118	Spermidine	C7H19N3	C00315	124-20-9	Alkaloids	Alkaloids	40374143	38647917	32237550	35358877	38616612	35437523	48725149	57688520	53806275	59584468	59882371	55860824	211000000	202000000	189000000	213000000	230000000	198000000	95404911	86081419	108000000	103000000	91894374	90628807
meta0119	3-Oxododecanoic acid	C12H22O3	C02367	-	Organic acids and derivatives	Organic acids	219199105	192610104	198000000	155000000	229000000	196000000	166000000	181000000	153000000	167000000	172000000	166000000	120000000	118000000	122000000	101000000	130000000	166000000	68403859	73992712	93087583	72701030	83572603	67564764
meta0120	5'-Deoxy-5'-methylthioadenosine	C11H15N5O3S	C00170	-	Nucleotide And Its metabolites	Nucleotide and Its metabolites	133331582	149936728	144000000	159000000	124000000	127000000	226000000	181000000	146000000	153000000	148000000	187000000	91472632	78884731	133000000	84397576	76032707	69709586	91395074	93869176	86168019	86532753	83616365	102000000
meta0121	Mallotophilippen C	C30H34O5	-	-	Heterocyclic compounds	Heterocyclic compounds	147598762	225681051	219000000	191000000	223000000	193000000	76827177	122000000	72337971	13855994	72113573	87188077	188000000	147000000	141000000	193000000	147000000	170000000	78562888	74103263	90306794	73533380	82785136	70133643
meta0122	Quercitrin	C21H20O11	C01750	522-12-3	Flavonoids	Flavonoid	139944479	116003104	75213627	84901335	126000000	120000000	163000000	222000000	200000000	198000000	55823331	183000000	65971690	58378766	57080688	68866322	33522791	68018844	148000000	159000000	171000000	128000000	109000000	149000000
meta0123	L-Aspartic acid	C4H7NO4	C00049	56-84-8	Amino acids and derivatives	Amino acids and derivatives	212923046	184357453	222000000	175000000	184000000	205000000	133000000	127000000	151000000	130000000	152000000	160000000	125000000	94804743	96626812	104000000	111000000	101000000	168000000	176000000	177000000	193000000	148000000	139000000
meta0124	4,6-dihydroxy-7-hydroxymethyl-3-methoxymethylcoumarin	C12H12O6	-	-	Lignans and Coumarins	Coumarins	221409771	194496129	194000000	182000000	190000000	213000000	198000000	176000000	205000000	207000000	221000000	207000000	174000000	176000000	150000000	174000000	162000000	163000000	159000000	171000000	182000000	162000000	149000000	125000000
meta0125	9alpha-Fluoro-11beta-hydroxy-4-pregnene-3,20-dione	C21H29FO3	C15312	339-02-6	Aldehyde,Ketones,Esters	Ketones	167652515	174880794	186000000	195000000	172000000	192000000	172000000	192000000	219000000	211000000	204000000	190000000	140000000	154000000	138000000	134000000	148000000	142000000	186000000	202000000	196000000	191000000	218000000	195000000
meta0126	2-Aminophenol	C6H7NO	C01987	95-55-6	Alkaloids	Phenolamine	124091690	114686019	104000000	104000000	101000000	101000000	167000000	174000000	172000000	217000000	172000000	182000000	97444348	105000000	103000000	144000000	113000000	99431745	138000000	137000000	140000000	136000000	137000000	149000000
meta0127	N-Acetyl-L-Isoleucine	C8H15NO3	-	3077-46-1	Amino acids and derivatives	Amino acids and derivatives	145350117	156614954	112000000	172000000	115000000	154000000	102000000	108000000	108000000	97560891	92323885	119000000	212000000	188000000	172000000	208000000	196000000	192000000	117000000	132000000	112000000	150000000	124000000	135000000
meta0128	Pyroglutamic acid	C5H7NO3	C01879	98-79-3	Amino acids and derivatives	Amino acids and derivatives	157326618	165123858	164000000	164000000	173000000	166000000	161000000	161000000	164000000	180000000	156000000	157000000	211000000	200000000	200000000	210000000	203000000	193000000	181000000	139000000	189000000	187000000	186000000	187000000
meta0129	3'-Sialyllactosamine	C23H40N2O18	-	126151-66-4	Alcohol and amines	Amines	184379448	209296613	180000000	170000000	180000000	192000000	145000000	145000000	139000000	177000000	159000000	145000000	117000000	106000000	120000000	128000000	120000000	121000000	132000000	103000000	106000000	121000000	116000000	112000000
meta0130	L-Glutamic acid	C5H9NO4	C00025	56-86-0	Amino acids and derivatives	Amino acids and derivatives	118406026	115705972	120000000	109000000	111000000	114000000	112000000	102000000	105000000	86283719	99816221	116000000	204000000	204000000	192000000	138000000	209000000	81626741	160000000	103000000	106000000	191000000	135000000	109000000
meta0131	3-Amino-3-(4-hydroxyphenyl)propanoic acid	C9H11NO3	C04368	-	Benzene and substituted derivatives	Benzene and substituted derivatives	187369746	173774251	185000000	177000000	184000000	180000000	207000000	201000000	191000000	196000000	206000000	207000000	40762696	40558125	37279821	38621471	35379181	32589351	54570746	55094205	52466743	56259037	53323040	50077928
meta0132	Isoferulic acid	C10H10O4	C10470	25522-33-2	Organic acids and derivatives	Organic acids and derivatives	191983537	184590175	191000000	176000000	164000000	169000000	141000000	145000000	139000000	140000000	132000000	143000000	205000000	206000000	191000000	202000000	201000000	191000000	138000000	134000000	141000000	145000000	134000000	143000000
meta0133	3,4-Methylenedioxycinnamaldehyde	C10H8O3	-	14756-00-4 | 58095-77-5	Aldehyde,Ketones,Esters	Aldehydes	91663334	86959306	199000000	83870460	84628883	79452299	71826320	71888563	74021449	70555949	73794603	71517799	149000000	67324549	163000000	69643365	153000000	50809158	57745078	79199026	59798276	51089490	70468792	74221408
meta0134	1-(Piperidin-1-ylmethyl)naphthalen-2-ol	C16H19NO	-	5342-95-0	Benzene and substituted derivatives	Benzene and substituted derivatives	48581120	186747465	198000000	171000000	91341727	69424432	167000000	46248177	79496288	72466631	58654914	66410472	60616610	62336279	50338977	62909309	51445889	54421414	55062204	82195905	85279050	57857405	56942363	74875111
meta0135	Isorhamnetin-3-O-rutinoside (Narcissin)	C28H32O16	C16060	604-80-8	Flavonoids	Flavonols	184205151	191735482	169000000	173000000	184000000	181000000	6687522	7811039	6893174	7272549	6329870	5621640	133000000	126000000	142000000	147000000	138000000	108000000	8353798	8121763	7326471	7398106	6597898	7029841
meta0136	6,8-Di-C-beta-D-arabinopyranosyl apigenin	C25H26O13	-	-	Flavonoids	Flavonoid	98125589	88743583	81181873	79339346	79367760	77036035	106000000	133000000	110000000	128000000	113000000	115000000	82571987	87329954	79662404	95233586	91591101	91961834	176000000	176000000	179000000	4893564	192000000	169000000
meta0137	7-Chloro-3,4',5,6,8-pentamethoxyflavone	C20H19ClO7	-	-	Flavonoids	Flavonoid	120953714	135127034	101000000	108000000	104000000	119000000	139000000	191000000	142000000	127000000	127000000	133000000	90414760	94071637	93072921	91703959	107000000	90317554	73100923	64093185	77552991	82581314	79284491	98891873
meta0138	Ureidopropionic acid	C4H8N2O3	C02642	462-88-4	Organic acids and derivatives	Organic acids and derivatives	161870549	156798788	164000000	161000000	170000000	156000000	179000000	178000000	189000000	180000000	174000000	173000000	49958477	45951950	44039783	48940771	46499528	45620052	77705520	60517190	79942474	79349036	86359096	76174879
meta0139	Phosphoric acid	H3O4P	C00009	7664-38-2	Organic acids and derivatives	Organic acids and derivatives	169921773	152872969	173000000	172000000	175000000	176000000	96992551	104000000	111000000	114000000	124000000	105000000	68158912	63751513	62274712	69138604	72078295	75649190	154000000	143000000	132000000	151000000	188000000	158000000
meta0140	O-acetyl-L-serine	C5H9NO4	C00979	5147-00-2	Amino acids and derivatives	Amino acids and derivatives	180175368	157782234	179000000	153000000	157000000	169000000	141000000	138000000	151000000	143000000	149000000	162000000	117000000	114000000	106000000	119000000	121000000	109000000	172000000	168000000	179000000	186000000	165000000	156000000
meta0141	Citric acid	C6H8O7	C00158	77-92-9	Organic acids and derivatives	Organic acids	117730437	90388425	98981339	148000000	161000000	97078232	56548102	84806147	55648473	55244422	72082225	58458233	43255835	43123966	44368035	42818092	38674444	36136890	120000000	126000000	184000000	104000000	108000000	93091054
meta0142	Hexaethylene glycol	C12H26O7	-	2615-15-8	Alcohol and amines	Alcohols	96949410	134175542	109000000	82934697	94447605	107000000	75821811	119000000	86437534	104000000	111000000	108000000	74329401	79904735	69344268	84325893	94277359	81898755	77685739	78919992	71603013	183000000	65292508	80383290
meta0143	cyclo[Gly-Ile-Val-Tyr-Phe-Pro]	C36H48N6O7	-	-	Benzene and substituted derivatives	Benzene and substituted derivatives	182313085	145454554	165000000	50489969	146000000	180000000	152000000	143000000	149000000	157000000	145000000	71454425	52917654	53494231	53614927	47681700	42148197	41879266	65296638	55634212	64997062	65536796	69800070	53640427
meta0144	4-(Aminomethyl)pyrimidine	C5H7N3	-	45588-79-2	Alcohol and amines	Amines	175928679	180019196	179000000	171000000	178000000	175000000	138000000	145000000	147000000	148000000	143000000	153000000	29480092	28248422	26346435	29967830	31232692	27885323	75660619	60202247	78572449	80011903	79157470	75753631
meta0145	Isopropyl-methyl-prop-2-ynyl-amine	C7H13N	-	143346-98-9	Alcohol and amines	Amines	179934641	179215975	156000000	171000000	162000000	164000000	79869300	91253810	83433548	79845118	76953831	79617036	55049052	57864902	55370145	57987886	58259498	52924430	36214052	31156075	34202126	26298317	39060896	32569184
meta0146	4H-1-Benzopyran-4-one, 5-hydroxy-8-(5-(5-hydroxy-7-methoxy-4-oxo-4H-1-benzopyran-2-yl)-2-methoxyphenyl)-7-methoxy-2-(4-methoxyphenyl)-, (+)-	C34H26O10	-	3778-25-4 | 22783-08-0	Flavonoids	Flavonoid	115333476	134772744	130000000	116000000	120000000	109000000	164000000	150000000	155000000	147000000	168000000	157000000	105000000	99472880	110000000	95815323	92601345	99037436	175000000	168000000	156000000	164000000	179000000	158000000
meta0147	butanilicaine	C13H19ClN2O	-	3785-21-5	Benzene and substituted derivatives	Benzene and substituted derivatives	171943791	177431600	152000000	142000000	158000000	150000000	139000000	151000000	129000000	138000000	148000000	152000000	123000000	119000000	107000000	119000000	119000000	111000000	76698463	80297824	75217827	74992647	76640094	77932602
meta0148	Coixol	C8H7NO3	-	532-91-2	Benzene and substituted derivatives	Benzene and substituted derivatives	44556561	48683833	47189843	46487602	41106654	2412867	151000000	167000000	163000000	160000000	153000000	167000000	123000000	113000000	115000000	118000000	113000000	131000000	140000000	168000000	169000000	177000000	164000000	154000000
meta0149	N-Acetylpyrrolidine	C6H11NO	-	4030-18-6	Alkaloids	Alkaloids	84171901	118834522	117000000	89631267	85217634	98209116	89028556	101000000	87550006	109000000	114000000	113000000	95838738	86549647	76769782	91756142	90876621	82650092	78188723	79658465	75914670	176000000	62267491	88977375
meta0150	Fumaric acid	C4H4O4	C00122	110-17-8	Organic acids and derivatives	Organic acids	80400399	61192701	55160733	58203804	66945580	66228168	56135921	57343954	56531174	59447586	61219270	61808363	83744616	56955169	89272671	80557159	70615426	59309438	166000000	167000000	176000000	160000000	154000000	103000000
meta0151	N-(Carboxymethyl)-D-alanine	C5H9NO4	C03790	66642-87-3	Amino acids and derivatives	Amino acids and derivatives	99496350	105802920	103000000	110000000	91851941	23626615	100000000	126000000	80264816	119000000	93424913	85993723	93859721	74178086	86953158	67791882	44292476	110000000	94875491	175000000	104000000	110000000	123000000	144000000
meta0152	Vitexin-2''-O-glucoside	C27H30O16	-	-	Flavonoids	Flavonoid	27993056	29021099	25228793	27390842	27420397	30461197	112000000	124000000	107000000	127000000	109000000	108000000	22115136	22841325	23568165	23670382	23463119	20248260	149000000	152000000	171000000	166000000	168000000	165000000
meta0153	Protoporphyrin IX containing ZN	C34H32N4O4Zn	C03184	15442-64-5	Heterocyclic compounds	Heterocyclic compounds	71114311	75615362	71486849	65850124	59930696	68302910	143000000	142000000	140000000	145000000	152000000	144000000	40004075	36498003	35751778	38843464	38818274	35190634	149000000	170000000	141000000	163000000	153000000	147000000
meta0154	Methyl 4-tert-butylphenylacetate	C13H18O2	-	3549-23-3	Benzene and substituted derivatives	Benzene and substituted derivatives	142275173	121093478	170000000	150000000	165000000	162000000	151000000	152000000	148000000	158000000	154000000	154000000	82796919	138000000	72501804	83353911	148000000	85285740	156000000	140000000	149000000	165000000	151000000	141000000
meta0155	L-(+)-Tartaric acid	C4H6O6	C00898	87-69-4	Organic acids and derivatives	Organic acids	23694637	25397891	23066854	23324372	19895020	21873959	138000000	155000000	148000000	147000000	139000000	149000000	97137525	90692064	87478145	95164452	93003618	98506817	128000000	159000000	160000000	169000000	153000000	144000000
meta0156	UDP-xylose	C14H22N2O16P2	C00190	626915	Nucleotides and derivatives	Nucleotides and derivatives	154783341	147021124	154000000	150000000	147000000	152000000	130000000	134000000	148000000	156000000	147000000	147000000	150000000	160000000	147000000	161000000	160000000	143000000	168000000	160000000	154000000	165000000	146000000	167000000
meta0157	N-Acetylleucine	C8H15NO3	C02710	1188-21-2	Amino acids and derivatives	Amino acids and derivatives	104715649	117805663	91888803	117000000	125000000	125000000	129000000	131000000	117000000	126000000	116000000	168000000	102000000	124000000	110000000	122000000	101000000	99133770	112000000	112000000	112000000	116000000	136000000	121000000
meta0158	Shancigusin D	C21H20O3	-	-	Benzene and substituted derivatives	Benzene and substituted derivatives	165810217	155086343	150000000	134000000	128000000	147000000	111000000	118000000	115000000	33876706	119000000	117000000	145000000	147000000	135000000	151000000	147000000	139000000	70935852	71249717	72809647	79295763	68553716	72582635
meta0159	Aspartic acid, 2-methyl-	C5H9NO4	-	866-73-9	Amino acids and derivatives	Amino acids and derivatives	57291515	53848683	54908995	55236474	57931190	53456661	51257023	54240302	54597435	56688895	53533781	51547034	165000000	155000000	148000000	166000000	158000000	61713166	80046005	61891527	62849098	82835805	83213548	84617654
meta0160	3,4-Dihydro-3,6,8-trihydoroxy-1(2H)-napthalenone	C10H10O4	C00779	49598-85-8	Benzene and substituted derivatives	Benzene and substituted derivatives	153291871	152320297	148000000	142000000	134000000	133000000	118000000	129000000	116000000	117000000	116000000	119000000	164000000	153000000	144000000	145000000	149000000	142000000	129000000	135000000	126000000	122000000	128000000	128000000
meta0161	2,4-Bis(4-hydroxybenzyl)-3-(3-hydroxyphenethyl)-5-methoxyphenol	C29H28O5	-	-	Benzene and substituted derivatives	Benzene and substituted derivatives	99343629	106091865	100000000	98697470	97969951	122000000	143000000	159000000	134000000	157000000	146000000	147000000	66287938	79117648	71211352	81408727	62201870	71735148	122000000	134000000	133000000	152000000	128000000	133000000
meta0162	Tricin	C17H14O7	C10193	520-32-1	Flavonoids	Flavonoid	98631537	92952659	82309849	87768346	91963050	81510273	98033536	98750202	97833552	89425486	84448915	90464727	88620164	91349652	105000000	103000000	109000000	89684881	129000000	120000000	148000000	81460307	135000000	157000000
meta0163	cis-Aconitic acid	C6H6O6	C00417	585-84-2	Organic acids and derivatives	Organic acids	112663073	89057393	95286901	79032938	99138101	108000000	110000000	95749012	108000000	109000000	108000000	101000000	114000000	122000000	114000000	114000000	105000000	93442282	155000000	156000000	151000000	140000000	144000000	138000000
meta0164	Pantothenic acid	C9H17NO5	C00864	79-83-4	CoEnzyme and vitamins	CoEnzyme and vitamins	155778246	139966328	148000000	142000000	132000000	153000000	148000000	135000000	154000000	151000000	153000000	145000000	62713843	64829430	57483766	64627403	59743991	61084745	111000000	119000000	121000000	113000000	103000000	89290789
meta0165	(3R,4R,5R)-3-[(11E)-11,15-Hexadecadien-9-yn-1-yl]-4-hydroxy-5-methyldihydro-2(3H)-furanone	C21H32O3	-	-	Others	Lactones	140231264	120793982	137000000	32398560	141000000	124000000	140000000	98187243	128000000	151000000	136000000	62742591	54648243	60762353	63123799	38691661	35303405	33807673	40769275	29015298	43947971	32654450	30926801	20403191
meta0166	2-(4-Chlorophenyl)-3-phenyl-3-(2-pyridinyl)acrylonitrile	C20H13ClN2	C14893	94546-56-2	Heterocyclic compounds	Heterocyclic compounds	139004252	139475405	119000000	128000000	125000000	147000000	112000000	145000000	131000000	115000000	112000000	120000000	134000000	136000000	136000000	143000000	150000000	127000000	132000000	120000000	127000000	141000000	116000000	116000000
meta0167	2-Phenylethyl 3-O-(4-carboxy-3-hydroxy-3-methylbutanoyl)-beta-D-glucopyranoside	C20H28O10	-	-	Benzene and substituted derivatives	Benzene and substituted derivatives	71586106	88637545	80047011	79949565	85707565	92496560	118000000	138000000	121000000	128000000	127000000	127000000	83602800	99508850	87393249	102000000	85136831	86400618	127000000	131000000	131000000	147000000	118000000	125000000
meta0168	Bufotenin	C12H16N2O	C08299	487-93-4	Heterocyclic compounds	Heterocyclic compounds	123564527	114058603	114000000	102000000	97662833	99473741	125000000	141000000	124000000	135000000	117000000	145000000	55747364	58713380	55267695	46994131	52701570	52542652	113000000	116000000	111000000	123000000	110000000	123000000
meta0169	Gluconolactone	C6H10O6	C00198	90-80-2	Carbohydrates and Its metabolites	Sugars	126391035	104968103	102000000	133000000	126000000	39993784	134000000	145000000	101000000	137000000	130000000	38372192	122000000	70229436	111000000	128000000	122000000	120000000	119000000	114000000	91807349	96830804	118000000	128000000
meta0170	Acrivastine	C22H24N2O2	-	87848-99-5	Benzene and substituted derivatives	Benzene and substituted derivatives	143227839	144765076	132000000	119000000	127000000	124000000	101000000	101000000	96381439	92694076	91189517	97119389	104000000	95913360	96407764	93150710	109000000	94787098	99559983	81756786	113000000	99192475	110000000	106000000
meta0171	Hirsuteine	C22H26N2O3	C16971	-	Alkaloids	Alkaloids	143227839	144765076	132000000	119000000	127000000	124000000	101000000	101000000	96381439	92694076	91189517	97119389	104000000	95913360	96407764	93150710	109000000	94787098	99559983	81756786	113000000	99192475	110000000	106000000
meta0172	3-Sulfamoylalanine	C3H8N2O4S	-	18625-03-1	Amino acids and derivatives	Amino acids and derivatives	30174645	15301762	32000991	8053010	28585974	12269147	31408928	17824672	22868160	34071613	28880171	16800295	73231787	85395736	87581162	144000000	125000000	117000000	25621308	28822262	27490539	25234259	26789554	27299806
meta0173	Isobavachalcone	C20H20O4	C08648	20784-50-3 | 54676-49-2	Flavonoids	Chalcones	107753754	97127285	94740917	71973826	90886723	89881577	79713503	82261314	75884034	83533195	81583760	80700952	121000000	126000000	112000000	126000000	123000000	119000000	127000000	122000000	122000000	143000000	129000000	115000000
meta0174	(2E)-2-Tridecene-4,6-diynal	C13H16O	-	-	Others	Others	135037578	129605239	121000000	94556719	117000000	118000000	108000000	112000000	107000000	107000000	108000000	104000000	91472562	93742280	87700651	94294499	96013968	94403281	96369917	94167392	92593519	103000000	99842897	91913632
meta0175	3,3-Bis-(3-indolyl)butan-2-one	C20H18N2O	-	-	Heterocyclic compounds	Indole and Its derivatives	91448402	83270124	115000000	59199879	74313842	83547912	122000000	122000000	120000000	131000000	115000000	130000000	110000000	114000000	111000000	119000000	115000000	103000000	117000000	102000000	108000000	91974142	112000000	110000000
meta0176	Succinic acid	C4H6O4	C00042	110-15-6	Organic acids and derivatives	Organic acids	111510349	111074364	120000000	103000000	81714759	96665903	133000000	118000000	125000000	104000000	93225646	128000000	88553445	107000000	77204299	84266341	83332686	81764884	116000000	92802059	102000000	113000000	102000000	99273347
meta0177	Isovitexin 2''-O-arabinoside	C26H28O14	C16491	53382-71-1	Alcohol and amines	Alcohols	130188836	99654067	95599473	92465675	71298768	92699266	92956847	99378073	90537406	132000000	89806082	117000000	89729266	84285974	77021442	86468263	98031914	81357488	125000000	118000000	127000000	123000000	131000000	106000000
meta0178	5-hydroxy-L-tryptophan	C11H12N2O3	C00643	895096	Amino acids and derivatives	Amino acids and derivatives	119014734	108775466	108000000	89008276	119000000	120000000	94192317	104000000	101000000	107000000	131000000	87618143	16257218	22483832	21159343	10856627	16932476	15790236	34746535	40208613	38116433	12150109	26887141	31743521
meta0179	2-Phenyl-3H-benzimidazol-1-ium-5-sulfonate	C13H10N2O3S	-	-	Heterocyclic compounds	Phenylbenzimidazoles	29635697	23526279	29778953	11425791	26515189	29987486	30635501	28084422	38942617	36810587	38884148	25478033	108000000	114000000	116000000	131000000	118000000	121000000	26747914	24442380	22803325	23705743	25880560	20511253
meta0180	PI 18:3	C27H47O12P	-	-	GP	PI	79776201	73144185	113000000	23054411	129000000	101000000	104000000	66314685	96907306	98406863	89897896	56999540	40267238	41972543	43689724	42883005	33222336	32965690	22316385	23352047	24525557	21996886	21473609	13491946
meta0181	D-glucaro-1,5-lactone	C6H8O7	C20890	-	Others	Lactones	90561787	101929937	69376729	102000000	87375777	62839958	85327429	74863369	76121641	68051251	74883844	72604699	82046567	53145907	66779671	88943307	79097450	75002304	118000000	70820641	110000000	127000000	76084927	73203510
meta0182	Decanamide	C10H21NO	-	2319-29-1	Alcohol and amines	Amines	71100655	105368031	91202515	73588267	75249332	83371504	66583118	83159666	68544715	83479632	87205106	79485568	72489502	70993797	62797718	67754692	76530774	66154727	58037490	64933073	59780918	126000000	55806693	67928280
meta0183	Leucylproline	C11H20N2O3	-	6403-35-6	Amino acids and derivatives	Amino acids and derivatives	112381681	116138556	107000000	116000000	114000000	125000000	93433140	120000000	90774579	97453390	108000000	107000000	67028461	63238918	70091411	69246323	70105788	60352885	72089759	79561461	80404478	77005428	70428375	73788086
meta0184	{3-[(6E)-3-oxo-7-phenylhept-6-en-1-yl]phenyl}oxidanesulfonic acid	C19H20O5S	-	-	Organic acids and derivatives	Organic acids	115408868	116817657	102000000	102000000	110000000	113000000	92289551	95824460	93705234	99427515	88581018	90406153	97499928	112000000	91405758	108000000	125000000	98182851	93536202	87951426	93814036	94839500	86540583	102000000
meta0185	1,3,5-Trihydroxybenzene	C6H6O3	C02183	108-73-6	Benzene and substituted derivatives	Phenolics	68753963	60976309	31295229	125000000	56097395	119000000	30751052	36184644	27269766	32064819	30034042	68974896	45367833	56255264	48416471	60076692	54830181	111000000	35796432	32827779	44805959	45705041	33685707	29758205
meta0186	(-)-Epicatechin	C15H14O6	C09727	490-46-0	Flavonoids	Flavanols	114168137	123051550	106000000	106000000	98132482	102000000	50531244	55916923	50138799	53353028	50630951	52713092	47623749	51825493	49691088	53924906	52458631	50896276	107000000	100000000	107000000	104000000	103000000	104000000
meta0187	N6,N6,N6-Trimethyl-L-lysine	C9H20N2O2	C03793	19253-88-4	Amino acids and derivatives	Amino acids and derivatives	120489930	121318844	122000000	111000000	115000000	110000000	94589375	98258189	90975434	93585282	101000000	96935308	50806026	48719282	43127152	45935550	54049755	44711676	91198937	82485551	92784639	91942423	93690083	81619748
meta0188	Anisatin	C15H20O8	C09294	5230-87-5	Heterocyclic compounds	Heterocyclic compounds	116335951	107920684	95262170	116000000	116000000	106000000	108000000	97086395	111000000	93355357	101000000	115000000	113000000	117000000	112000000	112000000	95064268	109000000	97375100	121000000	90370838	104000000	90906450	102000000
meta0189	2-Aminoadenosine	C10H14N6O4	C00939	71871	Nucleotides and derivatives	Nucleotides and derivatives	116335951	107920684	95262170	116000000	116000000	106000000	108000000	97086395	111000000	93355357	101000000	115000000	113000000	117000000	112000000	112000000	95064268	109000000	97375100	121000000	90370838	104000000	90906450	102000000
meta0190	2-Pyrimidinemethanamine	C5H7N3	-	75985-45-4 | 60348-81-4	Nucleotides and derivatives	Nucleotides and derivatives	92913864	99825021	97818720	85094188	107000000	111000000	94584125	112000000	75310839	120000000	110000000	111000000	16858883	17147791	18633169	15960168	16529000	15570207	30309861	37386062	32051208	30828014	29164095	30663714
meta0191	4-(2,6,6-Trimethylcyclohexa-1,3-dienyl)but-3-en-2-one	C13H18O	-	-	Aldehyde,Ketones,Esters	Ketones	55851254	61223547	59337805	55853692	51639626	53151807	89965900	70363804	64496504	64798792	55081908	89472177	70855249	72718392	69992111	74150731	73401542	62441098	113000000	99395666	120000000	104000000	103000000	105000000
meta0192	Trifolin	C21H20O11	C12626	23627-87-4	Flavonoids	Flavonoid	119005032	55221839	51852711	47290512	62092150	41219968	102000000	103000000	80925090	98063679	94637073	93321656	22524180	23347167	25630438	22840732	21561174	23865113	80521681	77462703	76987611	58709213	80610356	73324554
meta0193	N-Acetyl-DL-Serine	C5H9NO4	-	97-14-3	Amino acids and derivatives	Amino acids and derivatives	118871206	97470829	112000000	99619914	107000000	113000000	93676409	88097460	98867060	86283719	89775522	106000000	103000000	89121798	101000000	83172059	81691303	82192458	107000000	94763146	86735096	82626726	93604864	85570895
meta0194	2-Furoic acid	C5H4O3	C01546	88-14-2	Organic acids and derivatives	Organic acids	50012702	39934636	44429848	40602615	44633262	47827719	38709899	35508057	30856647	38062801	42903545	34637584	30803907	25547746	32172719	31323129	27646036	31017426	99508649	113000000	117000000	95097885	93687991	95175438
meta0195	1-Phenyl-1,2-propanedione	C9H8O2	C17268	579-07-7	Benzene and substituted derivatives	Benzene and substituted derivatives	51633963	75707124	85404553	79705714	76213582	77453691	62982481	68810941	64200963	68551582	61490069	68983594	117000000	87511754	79426739	85797581	37000719	81859547	19516559	60554775	61938245	64887644	60398146	64733095
meta0196	ethenocytosine	C6H5N3O	-	55662-66-3	Heterocyclic compounds	Pteridines and derivatives	51376743	79396721	77174090	71534792	83464822	58999267	87502970	89517019	105000000	113000000	94721786	104000000	70603912	45158052	80081769	73678229	77110505	49764595	76725262	97276299	101000000	116000000	103000000	102000000
meta0197	1,2,3-Trihydroxybenzene	C6H6O3	C01108	87-66-1	Benzene and substituted derivatives	Phenolic acids	88328225	76921728	81935850	66340878	70284668	62807633	67072030	72036832	64400736	61353126	65290169	66450301	67800166	64083787	72247849	70197000	63685654	66165664	80741667	97899686	92645403	116000000	97747706	109000000
meta0198	Oleic acid	C18H34O2	C00712	-	Lipids	Free fatty acids	113806519	107003874	94057730	95608080	91452225	92602740	95780025	101000000	90523825	108000000	81908371	110000000	77603889	79148883	86038605	82014770	80819301	73866998	96897787	95228194	103000000	93605563	97790103	98110050
meta0199	Glaucolide A	C23H28O10	C09463	11091-29-5	Heterocyclic compounds	Heterocyclic compounds	75455926	91926858	63519891	59775738	55853161	79660693	85013976	82265072	83232989	87567403	79006049	86706427	87267740	114000000	102000000	93449431	108000000	98140738	93394158	85579280	94475685	74983775	89012786	87980592
meta0200	Fisetinidol-4beta-ol	C15H14O6	C09736	967-30-6	Flavonoids	Flavonoid	101450420	112731490	113000000	113000000	113000000	100000000	30486895	37554579	19804289	31440046	29283996	32152192	47623749	51825493	33518862	24708792	14683999	25695647	98385231	98681330	85532566	98147240	112000000	103000000
meta0201	Isatin	C8H5NO2	C11129	91-56-5	Alkaloids	Plumerane	95807325	85410265	68189837	82381865	88585590	85499362	84496573	80460278	59438867	55892633	79914716	74367964	108000000	103000000	106000000	96641033	97109533	96643537	87407737	91594513	85011105	86330333	85430756	76156106
meta0202	Flavin Single Nucleotide(FMN)	C17H21N4O9P	C00061	130-40-5	Nucleotides and derivatives	Nucleotides and derivatives	82065667	103309955	85227007	105000000	90203281	71888008	73330057	74449910	78881159	83287074	78906360	92695482	39647548	30225661	32335666	35304694	35114398	35789332	104000000	99638215	97355267	110000000	109000000	108000000
meta0203	(1R,2R,5Z,12R,13S,16Z)-25-(9H-pyrido[3,4-b]indol-1-yl)-11,22-diazapentacyclo[11.11.2.12,22.02,12.04,11]heptacosa-5,16,25-trien-13-ol	C36H44N4O	-	104196-68-1	Alkaloids	Alkaloids	83646476	27584947	95538530	105000000	66337011	110000000	15185681	75969329	81442536	62560440	57253675	81129719	47087586	57821756	58413030	62218161	55594138	50091250	35399137	35212934	36004809	36037337	36104267	41315765
meta0204	2-oxo-10-methylthiodecanoic acid	C11H20O3S	-	-	Organic acids and derivatives	Organic acids and derivatives	84781981	109222683	84778251	71493047	92810333	90000563	77495233	98665328	99266975	96485890	85122460	89070479	56582936	79370072	66139486	81329437	72895499	68808367	95570219	86808493	83343128	96931795	87346987	89428860
meta0205	D-Histidine	C6H9N3O2	C00768	351-50-8	Organic acids and derivatives	Organic acids and derivatives	102224295	69536050	82839331	69255028	71144355	79835882	100000000	88938682	101000000	95711811	95179131	109000000	7665139	6432178	6813175	7098231	7679629	7332525	30855424	36213134	29974306	29794656	27027853	23305977
meta0206	5-Hydroxymethyl-2-furancarboxaldehyde	C6H6O3	C11101	67-47-0	Aldehyde,Ketones,Esters	Aldehydes	60709055	75455188	65152153	60841580	58792303	60751828	82090577	80529869	72457593	80431108	74398435	75460634	78246121	70247263	75652185	71621541	69197674	74847420	105000000	109000000	107000000	90753218	89743478	104000000
meta0207	4-Hydroxystyrene	C8H8O	C05627	2628-17-3	Benzene and substituted derivatives	Phenolic acids	101919349	88269950	46000087	96784815	95230254	98592410	104000000	109000000	108000000	94229165	98730250	101000000	83206534	82397954	77351270	46436104	83383433	82165039	72706428	74151698	74219650	76086520	71866506	74266440
meta0208	4-O-(a-D-Glucopyranosyl) moranoline	C12H23NO9	-	-	Carbohydrates and Its metabolites	Sugars	71900574	74825544	68696581	71057963	61762884	108000000	73599208	73549360	75051095	68927736	61079400	70439828	46075422	55735572	42256059	48120756	55938304	46082891	25318661	27690491	28431161	27210344	28401442	35562078
meta0209	6-(2,4-dihydroxyphenyl)-2-{3-[3-(2,4-dihydroxyphenyl)propanoyl]-2,6-dihydroxyphenyl}-4-methylcyclohex-3-ene-1-carboxylic acid	C29H28O9	-	-	Organic acids and derivatives	Organic acids	90270240	98233504	108000000	93077067	90055435	80556853	88087865	97113504	1905507	91173313	95875704	90840313	61279208	51148996	59073702	59117122	52433051	56748702	29757477	37506793	36486222	39878578	36601851	31893104
meta0210	Benzaldehyde	C7H6O	C00261	100-52-7	Benzene and substituted derivatives	Benzene and substituted derivatives	85136483	81473698	81849980	76199196	80757603	80271221	94633935	104000000	95766799	98999074	101000000	98294969	33223887	33295976	28392957	30438122	33898318	42247269	51781568	51410595	41125368	53155571	48615619	50834033
meta0211	trans-5-O-(4-coumaroyl)-D-quinic acid	C16H18O8	-	1899-30-5 | 5746-55-4	Organic acids and derivatives	Organic acids and derivatives	102927137	103811277	94069929	90235867	87322003	94543563	91557608	94433931	95316331	96526894	90683509	92145297	91309163	85380885	81017670	84682756	89522585	84505191	87014722	79576379	73140217	42520426	42048968	81169049
meta0212	1-Octen-3-ol-3-o-beta-D-xylopyranosyl(1->6)-beta-D-glucopyranoside	C19H34O10	C17614	-	Others	Others	56985494	60862257	53570976	53908947	54589888	58744377	62698682	63139284	57838652	60947060	56716964	72197928	91782920	103000000	99085023	88243327	93623132	87624387	61295323	58428113	61845392	54508909	58621916	60416318
meta0213	Diperoxysuccinic acid	C4H6O6	-	2279-96-1	Organic acids and derivatives	Organic acids	49915330	57449880	55466736	57904573	53781924	52770662	56489740	47764031	50976520	61227132	55557448	52690282	102000000	100000000	102000000	93536678	84302224	100000000	65650120	74046975	55992803	70570520	71103044	62236868
meta0214	Xylitol	C5H12O5	C00379	-	Organic oxygen compounds	Organooxygen compounds	24676999	23085284	25367287	21252470	19582553	28230856	31920850	28083924	37990565	26429049	11740332	34909180	65777835	60830468	57832220	60411972	64684027	62455584	87952189	86555238	89268916	102000000	98149751	28221111
meta0215	Arachidonoyl LPA	C23H42NO7P	-	799268-65-8	GP	LPA	97446002	76006735	79698830	35120494	93779790	96589859	101000000	82817112	88609190	85083554	81915502	75306665	17938433	16563142	16117388	9151201	11521806	10711716	27381366	21404347	31228076	24916607	20143439	20993407
meta0216	4-Hydroxy-4-(3-pyridyl)-butanoic acid	C9H11NO3	C19579	15569-97-8	Organic acids and derivatives	Organic acids and derivatives	93303683	93497668	90420089	86608951	89745638	88669882	90696739	99851675	98187311	95615713	98205465	101000000	17808959	18421824	16814237	18891775	17276001	15732881	33804218	32746716	29947983	30495261	27053731	23486881
meta0217	Adrenalone	C9H11NO3	-	99-45-6	Aldehyde,Ketones,Esters	Ketones	75051544	77791408	79893082	82642735	72692452	75328240	93485171	80834114	100000000	90103610	92763027	69301393	21837512	22027932	19051995	20341212	21126101	20308104	36465159	37964701	29377265	38107480	37906705	36568416
meta0218	Triamcinolone acetonide	C24H31FO6	C08183	76-25-5	Hormones and hormone related compounds	Hormones and hormone related compounds	48742427	50138537	46929677	45433226	47315211	45737839	36537055	32668811	35071410	48018008	39862824	42369616	30862471	29618474	7887319	29578452	30936775	29757881	100000000	88168164	84785050	94196148	94262893	92749333
meta0219	N-Benzylformamide	C8H9NO	C15561	6343-54-0	Benzene and substituted derivatives	Benzene and substituted derivatives	80623370	98272751	97335434	71258534	86627640	93794967	84351009	97309393	96128324	92696071	72148213	99256999	45476696	47833499	38864813	34847338	41508329	39654927	44832666	47787441	45653466	47790565	40869216	27653436
meta0220	(4-Methylphenyl)acetaldehyde	C9H10O	-	104-09-6	Benzene and substituted derivatives	Benzene and substituted derivatives	82793978	94127621	78007194	69807217	84594888	78679216	73809628	81692133	60126465	66236864	74418603	69865729	90502162	90986195	75231905	92871649	94883969	87280628	94388800	86884623	93121522	93340450	85849804	90485027
meta0221	Tolmetin	C15H15NO3	C07149	26171-23-3	Heterocyclic compounds	Heterocyclic compounds	64488067	68446579	66313119	73603675	64631206	63873547	33630194	35504415	33898438	32804390	35512866	37007459	8761661	8837029	8054020	12508349	13864880	12428010	84230460	68657686	96051015	98893159	97822491	95522435
meta0222	Kansuinine B	C38H42O14	C09122	57685-46-8	Benzene and substituted derivatives	Benzene and substituted derivatives	33782404	38566807	33334102	33985815	33696673	33580046	30746453	31532502	25819416	32089820	28752614	32471217	62978281	49495946	48688801	55437698	49186980	50901478	48401024	70459726	60181335	73847618	64348718	98805045
meta0223	Phosphorylcholine	C5H14NO4P	C00588	107-73-3	Alkaloids	Alkaloids	92825789	93870675	92660405	93568711	98090942	82678843	44370735	43334065	41777813	43550622	44521077	42437790	28209766	27645468	25278229	30091792	29597348	29448277	55832787	47733501	59309064	63866375	64564856	62850380
meta0224	Pyridoxal	C8H9NO3	C00250	66-72-8	Heterocyclic compounds	Heterocyclic compounds	35954869	33003222	32368191	33456336	33695467	35342646	85904911	87648170	87111641	96951754	86070609	71702200	25095520	24495670	23543120	25151763	21771141	25566253	49672597	54780290	54228282	50392090	50062731	45407166
meta0225	Estrone sulfate	C18H22O5S	C02538	481-97-0	Hormones and hormone related compounds	Hormones and hormone related compounds	96700286	89235180	82246718	85127923	80562719	71572358	84835166	71889208	63655848	83226516	80225178	74744641	29535971	30908389	34411816	34483573	33913184	35120032	39064015	39235621	42232732	45362347	42016175	32388297
meta0226	L-Lysine	C6H14N2O2	C00047	56-87-1	Amino acids and derivatives	Amino acids and derivatives	80942090	83360472	84650169	75614979	82458119	79867607	91026961	93144826	92492304	91485553	88234347	94745156	18193003	18350565	16187746	18411594	19326709	17163546	27363581	22704364	29142423	28075471	28156184	26326446
meta0227	Neoacrimarine K	C31H29NO9	-	217199-09-2	Alcohol and amines	Amines	81671338	86816309	77892241	77936260	79576116	76447559	83211791	93827162	87719336	93310110	83611433	89075310	18508123	21088213	17185890	17564053	19730460	16196242	32984188	32088733	35121319	34298143	33092227	31173157
meta0228	H-D-Asp-OH	C4H7NO4	C00402	1783-96-6	Amino acids and derivatives	Amino acids and derivatives	65071822	69631301	65668618	67000973	55516654	75054746	52233579	48342556	51113885	63703672	61944858	63100197	45526260	38303549	42939856	34405947	38048470	63039050	57494680	93647871	55471866	58393742	85368337	66187459
meta0229	Tricin 5-glucoside	C23H24O12	-	32769-00-9	Flavonoids	Flavonoid	60132224	53120912	58681334	59433370	55658629	55365191	58222084	60501925	77177026	52398591	54748173	54788023	39286177	48454888	49136295	42886009	43184144	40848068	74247162	82834901	79417250	42410880	72816260	74299308
meta0230	Anthranilic acid	C7H7NO2	C00108	118-92-3	Benzene and substituted derivatives	Benzene and substituted derivatives	64165587	75770144	57878972	56888962	56771646	56216553	35746185	38651411	36336189	54396668	57238260	39537946	35329389	51465522	48586776	37150872	48509120	93453921	90825453	71640479	65026774	65461294	61496331	55044544
meta0231	2-(1-Phenylethyl)-3,6-Dihydro-2H-Pyran	C13H16O	-	-	Benzene and substituted derivatives	Benzene and substituted derivatives	46703272	44921361	42551792	42113037	48100613	42671674	62422482	70124125	43992504	42800982	67672380	70556164	49102620	48965069	46540816	52391446	53318831	49742154	84794790	63102830	78157739	93227837	59731450	84210662
meta0232	Quinmerac	C11H8ClNO2	C18891	-	Benzene and substituted derivatives	Benzene and substituted derivatives	92786677	40680197	93195623	88022404	83494726	82709945	47839935	47706132	54702646	49366938	44049101	24441239	20485161	10988331	10394112	30457678	23261402	29190111	42554615	20108253	24638230	19922263	43314219	38467167
meta0233	Benzoic acid	C7H6O2	C00539	65-85-0	Benzene and substituted derivatives	Benzene and substituted derivatives	42051582	54242887	50770843	60339616	37838761	46854863	45291295	83224111	56544558	41042110	85580012	41372309	59244306	45699113	39867353	50582329	39559330	40463190	92044704	51547834	38163455	87115128	33902935	41325128
meta0234	2-Phenylacetamide	C8H9NO	C02505	103-81-1	Benzene and substituted derivatives	Benzene and substituted derivatives	85353208	87878241	85463863	80017040	87594679	82765207	82094278	87390660	87729409	84509128	88786026	91981765	33995471	33186769	31320750	32945479	31192626	31165007	39329286	39184824	36925698	35913752	33054973	29176977
meta0235	Adipic acid	C6H10O4	C06104	124-04-9	Organic acids and derivatives	Organic acids and derivatives	61544485	57029602	61235438	58161469	58947017	57952055	73226531	86601492	80797798	81808771	76420294	89664797	50995344	55595447	49833123	57952982	53092428	52302677	83044863	88199489	60899822	88437455	79508042	81514231
meta0236	D-Tartaric acid	C4H6O6	C02107	147-71-7	Organic acids and derivatives	Organic acids	80174149	89014756	84125887	84227915	85704890	80443284	61993155	73652876	65540914	68482849	70708157	72850208	61163020	70277341	64809828	67498672	66675402	77939656	42725534	41718709	42207462	38568807	36970538	44603035
meta0237	Triacetin	C9H14O6	-	102-76-1	Aldehyde,Ketones,Esters	Esters	55201595	51984713	47982521	41338510	49788660	47083633	52733402	56902094	49986203	57375374	57174142	56311676	53522006	52509175	45806147	51567367	42765742	41086910	75927293	87769852	79239201	85558892	73964554	69849942
meta0238	[(1S,2R,10R,11S)-10,11-diacetyloxy-1,5-dimethylspiro[8-oxatricyclo[7.2.1.02,7]dodec-5-ene-12,2'-oxirane]-2-yl]methyl acetate	C21H28O8	-	-	Others	Lactones	76311275	87311397	79487701	77505329	62321305	64745692	62642450	66623066	61686666	60108583	58478743	65454890	31226802	28986304	64395519	44817910	34230964	31663285	29235437	37811935	45354558	38714275	32676800	41945064
meta0239	2,4-Di-tert-butylphenol	C14H22O	-	96-76-4	Benzene and substituted derivatives	Phenolic acids	87169437	87114106	83181230	71196149	68414472	71163741	54658925	53522692	38698193	50797754	39944250	49753602	59804805	57626723	57631385	55413690	61342350	52711217	29724131	30415148	30147778	41116238	28804383	29528219
meta0240	Albaflavenone	C15H22O	C17954	-	Aldehyde,Ketones,Esters	Ketones	87169437	87114106	83181230	71196149	68414472	71163741	54658925	53522692	49815703	50797754	39944250	49753602	59804805	57626723	57631385	55413690	61342350	52711217	29724131	30415148	30147778	41116238	28804383	29528219
meta0241	Dihydrouracil	C4H6N2O2	C00429	504-07-4	Nucleotide And Its metabolites	Nucleotide and Its metabolites	58677199	52805672	65019201	51877642	53011838	60102848	74566811	70980743	82300047	74157471	77354653	85776810	7960606	6932730	7287363	7193157	7473955	7203026	23357564	22980517	24610089	23800698	21396216	19793945
meta0242	7-O-lactoyl-apigenin	C18H14O7	-	126462-89-3	Flavonoids	Flavonoid	43369515	50618719	52169711	45173573	46878771	54419215	36512509	36022041	34378555	41347513	38961896	37671021	81131427	85533458	79349582	79096103	66509129	77539208	48575373	48317559	49320723	46428834	50860758	43199000
meta0243	D-Citramalic acid	C5H8O5	C02612	1583974	Organic acids and derivatives	Organic acids and derivatives	47072906	47845574	66188020	41466805	47401979	6869066	71648326	85446060	31886236	40199463	67582426	44771087	37503075	40870243	39326915	47837726	47530377	36134601	49962579	46304427	43026715	47707408	42066631	46736729
meta0244	Mexiletine	C11H17NO	C07220	31828-71-4	Benzene and substituted derivatives	Phenolics	84620045	85386735	68785866	65312062	73048135	79714498	17722511	22126591	18230313	18632960	21520650	20081995	64527066	62793311	60981979	65700971	60859139	58731532	19124453	19551689	19978774	20698618	18908946	19254462
meta0245	Quercetin 3-O-alpha-L-rhamnoside	C21H20O11	-	-	Aldehyde,Ketones,Esters	Ketones	45287837	45251430	45461985	41280115	46320220	41236212	85358249	79230526	76436221	68844128	78374463	72940434	23814105	24111168	23985494	22869472	23428046	21343209	77326168	74532526	74302604	55488610	68800149	79605271
meta0246	Catharanthine	C21H24N2O2	C09107	2468-21-5	Alkaloids	Plumerane	74333351	84896095	78099103	71453533	71935531	66426982	71831759	83227479	80818105	70301788	61773803	79930193	16941023	19097677	18559293	19318859	19251292	15939265	13513574	13268304	14581134	12683665	11715817	14496395
meta0247	2-Hydroxybenzaldehyde	C7H6O2	C06202	32912	Benzene and substituted derivatives	Phenolics	55944522	59637621	53139079	53480005	3280472	56006194	43477630	45202656	49693438	45197450	42847829	44662875	84631281	82121372	1748776	78694797	76914412	73416349	57332676	43803100	45786602	50576462	51994032	49167746
meta0248	LysoPC(18:3(9Z,12Z,15Z))	C26H48NO7P	-	-	GP	LPC	63557976	75082256	61540438	36913474	66155952	59824619	74884185	71250647	80865494	84576981	77955335	61271327	25078950	21871450	18609466	16334139	14005789	14553985	27788329	21375114	23282912	26307787	26649991	25137219
meta0249	(4-Hydroxy-3,5-dinitrophenyl)acetic acid	C8H6N2O7	-	10463-37-3	Benzene and substituted derivatives	Benzene and substituted derivatives	33810892	28712676	32395368	21394694	29228347	34210255	31545597	30584274	40136959	37720907	39639239	31712432	67820158	69938384	69672051	84497919	75134802	75841055	32707778	32614099	28555280	30635142	33090476	28391876
meta0250	Hexaconazole	C14H17Cl2N3O	-	-	Benzene and substituted derivatives	Benzene and substituted derivatives	64779900	58232087	60486065	58002596	62575198	56711275	74100431	75402650	79932248	81653256	75969605	83684872	38555520	42288679	42724500	39602946	38367900	35390219	33751652	37089156	34592883	35059024	32451662	31512082
meta0251	Vaccarin	C32H38O19	-	-	Flavonoids	Flavonoid	68985132	83199280	74061777	63611329	59270149	62325416	65891671	62896768	66889591	70716156	63666259	63895994	65713583	66561470	62482784	68928536	58577415	61105665	73872377	74570385	70457708	80355148	76304166	72595079
meta0252	Dimethyl phthalate	C10H10O4	C06318	131-11-3	Benzene and substituted derivatives	Benzene and substituted derivatives	16386713	17415295	13853889	15777703	23371487	12522187	13318143	9021542	8575614	8040885	13593173	8438398	76013458	12779912	75273868	76522770	82775546	80380250	44593366	43167806	38042847	42663330	39686011	41720808
meta0253	(E)-2,7-dimethyl-8-[(2R,3R,4S,5S,6R)-3,4,5-trihydroxy-6-(hydroxymethyl)oxan-2-yl]oxydec-4-enedioic acid	C18H30O10	-	-	Organic acids and derivatives	Organic acids	66961810	82594458	70910624	63809083	64886982	69371012	68502862	70039000	69297213	67576321	69544958	72070651	32151013	38602151	30345728	36312215	33092284	31440444	46590084	63899269	43093568	44930745	41821473	46648958
meta0254	Triamcinolone	C21H27FO6	-	124-94-7	Hormones and hormone related compounds	Hormones and hormone related compounds	82397597	78835847	70368653	70677282	68707980	73443427	54284625	64651466	60455197	72989797	72736356	66168622	56350473	55491541	51228859	58053895	54390689	51660959	55676933	48164494	37622083	35388843	54222785	55294499
meta0255	2-Aminobenzaldehyde	C7H7NO	-	529-23-7	Benzene and substituted derivatives	Benzene and substituted derivatives	59255438	59502292	56004173	51677979	47782684	58199618	45160299	44151396	47129103	43545536	43233230	45387605	82092138	81858004	79501247	80802307	78732962	74084957	58184525	44743415	52837934	47226760	49880646	44313880
meta0256	4-Hydroxycinnamic acid	C9H8O3	C00811	501-98-4	Benzene and substituted derivatives	Phenolic acids	75160152	77250508	73779372	71413759	68973688	75506074	70252529	80868732	71717651	82011385	59060145	74580751	62622831	63467227	59000331	64374151	65489785	61157249	49164667	46610290	47332089	50950342	46591782	46207249
meta0257	4-Guanidinobutyric acid	C5H11N3O2	C01035	463-00-3	Organic acids and derivatives	Organic acids	79934022	81408189	74560702	75014147	72103171	79917858	66638052	74489263	68955487	74540251	73754374	74231535	57382074	56709600	63010769	62184537	60878525	60839324	46084443	45806790	46902735	36203134	45168827	41461421
meta0258	alpha-Eleostearic acid	C18H30O2	C08315	506-23-0	Lipids	Free fatty acids	33733891	15526382	17705563	5602277	33010577	28839098	39008136	20176954	29069520	41045047	34709561	13891165	46130819	45960381	62456077	81348693	76079169	71148755	22059346	10847763	20234271	14398957	16974438	11357054
meta0259	1,1-Dichloroethane	C2H4Cl2	C18247	-	Others	Hydrocarbon derivatives	66983175	63618802	66719200	56651596	66056273	69277841	61311020	58625048	55807986	47400397	58255119	52125464	53703280	55959090	55498160	63943657	61001535	70453012	74008192	68094824	68814126	59555941	68479798	71809360
meta0260	4'-Hydroxy-3,5,3'-trimethoxy-7-prenyloxyflavone	C23H24O7	-	-	Flavonoids	Flavonoid	79838189	71688503	72782431	74201735	69805816	80575532	44330380	42496645	48069282	45503134	46551641	43642729	20537722	21775301	18420969	21435559	20388559	19627442	10971860	11763115	12103593	10944990	10405840	9704193
meta0261	Trigonelline	C7H7NO2	C01004	535-83-1	Alkaloids	Pyridine alkaloids	45401481	48190828	44757090	43027557	40651708	45925725	36241735	38622642	37800791	35439090	33705788	37582739	66105242	80281616	66128154	80268608	63661124	74894209	55605849	48199743	48960805	50383489	53507891	50436332
meta0262	Diacetyl	C4H6O2	C00741	431-03-8	Aldehyde,Ketones,Esters	Ketones	17948980	15159996	15968961	14281423	15590020	15948782	14536526	13854048	14292917	13873293	13997119	14944427	15870829	15966406	16122181	15652581	748346	14322916	79601770	74665836	74495345	58249819	62277734	50669206
meta0263	(1R,6S)-1,6-dihydroxycyclohexa-2,4-dienecarboxylic acid	C7H8O4	C06321	-	Organic acids and derivatives	Organic acids	78332331	64862851	73446915	64707377	73072304	78455433	71905175	59537607	70207671	74016231	77842080	64796183	52277886	59105849	46274914	55268953	49663492	50896249	66775509	75345780	79253862	67150822	62996634	49505533
meta0264	1-O-Gentisoyl-D-glucoside	C13H16O9	-	23445-11-6	Benzene and substituted derivatives	Phenolic acids	57266180	54684078	767044	49590851	54125515	56255316	48997388	50766215	45012397	55955030	53602479	52670959	78066099	75036594	75914612	78236176	66547872	64280286	52896301	61827206	58399610	54236651	52601843	48397639
meta0265	Palmitic amide	C16H33NO	-	629-54-9	Alcohol and amines	Amines	55310925	67786423	78151821	74346378	62430715	59718648	57412715	56165415	65055355	58249391	70286146	66282095	2448091	59141466	55862266	44377197	55031661	61963547	52734514	57902841	57506071	54049820	73560192	44432155
meta0266	Uridine-5'-diphosphate	C9H14N2O12P2	C00015	58-98-0	Nucleotides and derivatives	Nucleotides and derivatives	65132019	60831126	59828494	59015955	58594153	56905133	49098521	54153139	53791629	56729525	58667782	50233577	63699331	59939491	58517873	65221854	61940712	60261899	64814019	59260095	55151616	58516855	66912197	61031278
meta0267	Kanzonol I	C27H32O5	-	152546-94-6	Benzene and substituted derivatives	Phenolic acids	40891587	31175794	44305529	51643836	41919964	51279904	40226438	44518726	43186457	39647439	43330909	42171217	41611324	45324207	48936846	41909646	48530057	44285211	63914916	66096246	76478823	60918341	74346322	71954166
meta0268	N-(5-hydroxypentyl) D-Glucuronide	C30H31NO8	-	1307803-55-9	Aldehyde,Ketones,Esters	Esters	40249289	37767967	35790914	33531123	32623441	34272749	58599693	75821853	73469479	74964429	70546890	64577397	16386505	17323439	14473532	16301478	16222221	15271290	42999699	40629723	47297358	48695213	40969023	42854062
meta0269	Lauramide	C12H25NO	-	1120-16-7	Lipids	Free fatty acids	59113220	75791399	68139905	53770781	54096338	58482371	50853004	64070942	56420511	61186926	63477680	57867436	53038713	53798467	42367768	48223198	55842899	48404882	47405911	50671031	45182768	63949121	44455401	48895796
meta0270	Benzamide	C7H7NO	C09815	55-21-0	Alcohol and amines	Amines	58472202	57085926	50111219	49863564	53188614	52786412	60974761	60426014	55970598	61278133	58342787	59489064	64620471	65509112	66764107	70563961	68545079	63037101	74898827	73724576	74174598	75304375	71126816	68981678
meta0271	Vellosimine	C19H20N2O	C11634	-	Alkaloids	Alkaloids	75015761	61676388	42309336	39093254	56084352	28566999	17562698	38528747	35442409	27518274	37479419	38138063	22266801	36219206	27472874	19673511	22090763	18324738	11993262	11904135	12405954	11444410	10879332	12490315
meta0272	(2S,3R,4S,5S,6R)-2-[(4-hydroxy-3,6-dimethyl-5,8-dihydronaphthalen-1-yl)oxy]-6-(hydroxymethyl)oxane-3,4,5-triol	C18H24O7	-	-	Alcohol and amines	Alcohols	12386749	14216828	10998655	12325088	12543257	12500900	12553172	13992141	13012690	13610241	14751648	14897439	1641062	1282016	789786	1707151	1528274	1708463	74991545	59168030	60385293	67605818	60892477	71476449
meta0273	gamma-Linolenic Acid	C18H30O2	C06426	506-26-3	Lipids	Free fatty acids	48327726	34196108	52740820	16689242	46545068	49087710	70575058	53170833	66361928	73603833	54868004	42042792	41701266	54161544	37848306	42017101	39147058	41496711	27991878	35032781	33486670	11761151	33486025	33257559
meta0274	Azatadine	C20H22N2	C07774	3964-81-6	Heterocyclic compounds	Heterocyclic compounds	71960153	73458276	65796102	61187873	67014110	66837244	43461830	50791746	44555865	49828304	37663415	47440671	63209131	61808583	61078937	63730202	62100802	65837465	52153475	47599657	50202594	43275307	52926071	48197712
meta0275	3-O-Feruloylquinic acid	C17H20O9	C02572	1899-29-2	Organic acids and derivatives	Organic acids and derivatives	62015872	56386054	73397217	68889207	71596681	70633475	69967237	70337712	71061383	70876369	69638074	71291475	55347915	49037328	47119246	49629474	52448546	51421567	42380534	47156675	46457780	45896617	41799097	47651459
meta0276	2-Piperidinone	C5H9NO	-	675-20-7	Alkaloids	Piperidine alkaloids	36213846	43405224	44038554	34244038	37154635	38998170	32944260	40485441	37407778	25195713	42972466	23245907	17815490	18125584	27636764	31346034	38654329	28786939	29452228	31256884	28777537	73300836	28275653	31145058
meta0277	Edetic acid	C10H16N2O8	C00284	62-33-9	Organic acids and derivatives	Organic acids	5.27217e+06	6.07147e+06	4708801	5295533	4954122	4514127	69113317	67682475	62110284	65199461	72989886	63473313	1846756	981670	1294945	1531386	1619420	1647335	2365407	1820834	104006	2370455	2162169	2418536
meta0278	3,7-Di-O-methylquercetin	C17H14O7	C01265	61395	Flavonoids	Flavonols	56607614	58243914	58142016	57826513	55773706	16227778	52467836	66385229	50850798	50778170	59549938	51465169	34061420	33252018	36391566	34505301	33118285	30374950	54312557	66348813	53586600	69456634	60889931	72468350
meta0279	L-Phenylalanine	C9H11NO2	C00079	63-91-2	Amino acids and derivatives	Amino acids and derivatives	43390988	45385457	41710750	41850955	42886952	41892664	64956250	72243346	65288084	62052326	71220327	62967397	34843017	35364607	34359360	36046340	33388653	33550834	42494641	43118660	45755916	47924561	44466130	55587156
meta0280	Citraconic acid	C5H6O4	C02226	498-23-7	Organic acids and derivatives	Organic acids	37173347	30181739	45697350	26231537	36637213	42820419	38230658	26606126	43991251	28419210	44970995	30092837	14935173	22757382	27266783	27821692	20329163	15902173	64241585	66927385	67603957	71805883	48960948	52523066
meta0281	4'-O-Glucosylvitexin	C27H30O15	-	38950-94-6	Flavonoids	Flavonoid	61115246	60942351	58205457	53339257	52091064	55881612	55827568	55288890	51667862	54516472	51048094	54534764	45318414	46867197	40914176	49577371	48228104	42106038	70587175	69408044	55030759	71509447	68365187	70801336
meta0282	Quinoline	C9H7N	C06413	91-22-5	Heterocyclic compounds	Heterocyclic compounds	67092805	71410393	61473613	41732018	15543830	68502002	49436037	53530123	58537677	57514743	47828779	37421422	39746117	37825598	36278159	36922318	41122551	39563718	34396824	27029219	29568859	29822275	31452082	28516653
meta0283	4-Ethynylaniline	C8H7N	-	14235-81-5	Alcohol and amines	Amines	63156290	70886639	40104899	26227264	48203686	52319391	51094764	63516931	42714933	47193334	68138798	37139463	35077298	25567280	26004108	39856395	30947140	23707018	41060284	54384802	37342850	43175019	28764898	35343325
meta0284	Aloenin	C19H22O10	-	38412-46-3	Heterocyclic compounds	Heterocyclic compounds	63496990	69082685	55351807	49925079	57313947	51072746	22977070	37724681	36544320	38430282	41831984	34705250	60594154	59918422	61480537	70223569	65227810	60048696	49785542	44856912	43519697	52548797	46519189	55514180
meta0285	N-Acetylarylamine	C8H9NO	C07565	55576-55-1	Benzene and substituted derivatives	Benzene and substituted derivatives	69963607	70205847	62078144	63005508	63647254	59910026	30585850	31210970	29656288	30718468	29083777	28972687	15657512	24280715	42550511	46472348	46321955	42581242	22089102	21225658	19863302	19480592	18977090	19050363
meta0286	3-Pyridinemethanol	C6H7NO	-	100-55-0	Alcohol and amines	Alcohols	40307202	42886788	54800245	36416663	34974491	39991382	32186798	32304474	33085298	46519583	33747256	33702670	56272169	69921728	56850531	56026441	67380401	65768421	36746218	43502627	36133371	49085749	54344322	48932728
meta0287	2-ammonio-3-(5-hydroxy-1H-indol-3-yl)propanoate	C11H12N2O3	-	-	Amino acids and derivatives	Amino acids and derivatives	69556038	60665556	61118551	60031465	59651384	62941541	57389546	59538692	59808421	60579269	56666915	56855745	18642876	19834652	19119762	19397003	18505777	16851941	23698303	26183608	27738383	24635986	23867639	23390421
meta0288	Proline betaine	C7H13NO2	C10172	471-87-4	Amino acids and derivatives	Amino acids and derivatives	69314713	69272937	63611374	62026888	67021544	64607772	46168048	50472431	45092287	48982455	49483095	52395431	18679433	16918447	18216732	18991949	18113356	17011318	14256204	14482330	13306034	14404295	12670766	11542200
meta0289	D-galactono-1,4-lactone	C6H10O6	C03383	2782-07-2 | 119008-75-2	Carbohydrates and Its metabolites	Sugars	65854463	69292213	63724428	64705776	57098427	60869485	65479391	66371975	66508970	67774466	60442726	67253719	64525881	67074068	54653454	63243254	61091465	57956483	62339767	52995620	55551496	58834786	59734021	54126012
meta0290	7-mercaptoheptanoylthreonine	C11H21NO4S	C16594	-	Amino acids and derivatives	Amino acids and derivatives	65026125	68811424	63725853	59212406	61567301	59386538	47113109	51629429	46933496	51732269	49737963	51325588	26344095	29475909	31319044	29257663	29840418	28742648	18530366	18907326	20517729	19963198	18624880	19405741
meta0291	vasicinone	C11H10N2O2	C10744	486-64-6	Benzene and substituted derivatives	Benzene and substituted derivatives	68483370	60739300	54843946	61706275	510701	60663491	54543253	60122664	60740634	58432633	55736440	54703722	19496278	19061849	19841431	16197291	18165837	17107218	23337101	23176503	24949832	25097145	24773425	25220552
meta0292	Flavin adenine dinucleotide	C27H33N9O15P2	C00016	146-14-5	Nucleotides and derivatives	Nucleotides and derivatives	54968699	57123033	53272423	59193137	52795167	52197057	50041997	60272325	52763207	60795755	53892817	68217688	49070987	41632522	49523445	33357815	45403682	43519005	60859316	57883116	62260959	67856297	56335529	61207335
meta0293	4-Dodecylbenzenesulfonic acid	C18H30O3S	-	-	Benzene and substituted derivatives	Benzene and substituted derivatives	35438198	35577574	39417487	31300054	26975780	33675897	34364410	40094942	34058563	48052041	30078831	27047225	21798549	32198746	20234736	46513772	54585416	43577571	36822469	35697563	35056825	53925227	36961630	43196959
meta0294	L-glutamine amide	C5H11N3O2	-	2013-17-4	Amino acids and derivatives	Amino acids and derivatives	62053172	67999160	63255451	61613691	61965217	57963538	55265265	60286970	55373550	56030730	55473243	62252094	50026185	49833728	45609623	49397791	46968397	46519328	37118061	37115578	34584402	36378538	33738478	30698463
meta0295	4-Formyl-2-methoxyphenyl acetate	C10H10O4	-	881-68-5	Benzene and substituted derivatives	Phenolic acids	61905180	67083722	67582372	25261640	30407671	30406246	37278001	29907087	39340789	59337346	56550470	37411564	21699738	41426003	26073593	53545922	23273810	29050221	32509371	46390552	49524358	46787452	42026217	50579772
meta0296	Ochromycinone	C19H14O4	-	-	Benzene and substituted derivatives	Angucyclines	44815495	45007153	44214371	44018973	42458370	43031707	59167962	61276039	54661354	59167250	57924533	64546885	58237683	54393852	54630691	59426136	55294847	51236871	53849194	54092514	57439043	55423538	49792101	55275404
meta0297	Glutamine	C5H10N2O3	C00064	56-85-9	Amino acids and derivatives	Amino acids and derivatives	30343530	48870805	29613376	44161900	46573078	49619919	41791429	64600209	59323777	55450777	66443687	42749334	12940323	12322343	16572214	9019316	8269453	7195231	21003408	22291663	20951049	23960966	22887483	30466749
meta0298	Asp-Arg-Asp	C14H24N6O8	-	-	Amino acids and derivatives	Amino acids and derivatives	56904007	54300129	47879631	48295141	47800573	50998658	47820079	56528041	52748498	65600926	62270259	56472781	40752551	40480953	36250228	38194566	36363476	34724890	51650306	45887245	48580522	51141904	51812225	51417069
meta0299	tricin 7-O-neohesperidoside	C29H34O16	-	53766-40-8	Flavonoids	Flavonoid	65463165	60228923	58099896	54957762	57901689	54103826	64233472	61271157	57167195	56008830	56238833	57604957	35076260	38327065	39025520	47183617	39461512	37284584	51771569	51947803	61296702	51051198	50681402	54961244
meta0300	Maltol	C6H6O3	C11918	118-71-8	Heterocyclic compounds	Heterocyclic compounds	55500025	47117820	52691922	44950335	47312389	43995615	43658570	41823770	46596673	42424435	43098941	42598382	43103004	46450587	48993929	43245984	48765187	48863328	48722155	45889717	51774056	59021396	52183862	58559969
meta0301	4-Hydroxyphenylacetic acid	C8H8O3	C00642	-	Benzene and substituted derivatives	Benzene and substituted derivatives	8.87104e+06	6.77356e+06	6962047	9046508	12235617	8172883	6891333	5629818	6238526	5886727	6889982	7447857	55538289	49675715	64145506	59620836	57765117	54735935	22923575	20144092	24167013	22877551	20927471	23452754
meta0302	Xanthohumol	C21H22O5	C16417	6754-58-1	Flavonoids	Chalcones	50046694	42698733	46143222	54420207	63611219	42509012	50938527	54789951	51817346	50689919	54680365	53736214	40623184	35021336	34658673	34183516	41088211	32886523	32031513	40419395	36890724	38812773	32960871	34572295
meta0303	3-Hydroxysebacic acid	C10H18O5	-	73141-46-5	Organic acids and derivatives	Organic acids	48165238	46471893	42188026	46038569	56694791	49842505	45438059	38211885	48272814	38400954	43986455	34483517	63438915	56814960	59691983	56739202	53817905	56253385	45212159	45887346	41281221	47647135	45403721	38683422
meta0304	Aurantio-obtusin	C17H14O7	C17670	67979-25-3	Benzene and substituted derivatives	Benzene and substituted derivatives	62978494	54702259	49965485	59528426	61228222	58370088	57631694	45113840	50894936	46233708	43483831	49924353	53995861	54619247	63203339	57210720	62598374	58815924	55689436	45919934	53358900	31337705	52875211	46824396
meta0305	1-(3-Aminophenyl)ethanone	C8H9NO	-	36225	Benzene and substituted derivatives	Benzene and substituted derivatives	45435244	38463368	30187692	33973151	31327795	35561665	31807380	33106888	32590106	33807485	36158622	34036992	47165241	63160698	37428323	41449705	41868460	39802865	22005948	24090350	24248779	27414650	28779794	28188983
meta0306	1,5-Naphthalenediamine	C10H10N2	-	2243-62-1	Alcohol and amines	Amines	62475822	54343300	51658160	50331657	59191078	60577135	31306105	38874431	33976826	40744925	37791175	37682212	32677651	32555318	22519492	41703268	35761105	31083556	12905425	14103220	16653086	12176668	12586808	14711492
meta0307	Betamethasone	C22H29FO5	C06848	378-44-9	Aldehyde,Ketones,Esters	Ketones	21472085	24668325	20300702	19834936	20211724	19955187	19187831	19280752	19974198	18439310	20389302	17989750	14522135	12690902	14728561	13909671	13290164	13177858	41633908	55026969	56603933	53246210	49171970	62374867
meta0308	Pro-leu	C11H20N2O3	-	52899-07-7	Amino acids and derivatives	Amino acids and derivatives	50154342	61621532	49619125	58095136	49476957	47859237	21881353	48987174	47339092	44933574	44262091	54233407	29751534	30310840	28395151	31459178	29923925	29066424	39733784	36916559	35648115	37620147	33386241	33483291
meta0309	(2S)-8-[(E)-3-Hydroxy-3-methylbut-1-enyl]-5,7-dimethoxy-2-phenyl-2,3-dihydrochromen-4-one	C22H24O5	-	-	Flavonoids	Flavonoid	21949499	21903776	18048914	22279110	17808202	18507015	22121909	29617979	24484871	27938604	26009485	30186475	43255945	61482340	34293890	40272977	41936513	37279869	16073389	19396766	19669556	21798801	20731660	22444949
meta0310	L-prolyl-L-tyrosine	C14H18N2O4	-	-	Amino acids and derivatives	Small Peptide	35057820	37297309	27168846	31708730	34706175	37548594	37287809	33068565	34302379	35217432	32704598	43240902	52014915	50669109	49242582	61431581	44085044	47549796	49421900	54759419	54688012	56681459	56620827	59479730
meta0311	(S)-Styrene oxide	C8H8O	C20782	20780-54-5 | 192506-02-8	Benzene and substituted derivatives	Benzene and substituted derivatives	51275058	61028212	58546454	46970271	48016062	45471978	53894083	36907237	40768137	36810889	36588289	48488338	50365713	49688284	47569702	42934600	36830783	39532331	24798732	26339344	25505449	16129734	25470722	25408536
meta0312	Adenosine	C10H13N5O4	C00212	58-61-7	Nucleotides and derivatives	Nucleotides and derivatives	8.63253e+06	8.19499e+06	9186895	6891871	8614721	8670467	13916526	14958070	11650188	13441093	12366195	16040113	9053459	9064439	8447388	24699512	21993862	22641342	59118208	57340968	54615094	60762363	51964676	40077752
meta0313	(3S,5R,6R,6'S)-6,7-Didehydro-5,6-dihydro-3,5,6'-trihydroxy-13,14,20-trinor-3'-oxo-beta,epsilon-caroten-19',11'-olide 3-acetate	C39H48O7	-	256505-50-7	Aldehyde,Ketones,Esters	Esters	58531131	60060707	58522321	47358544	55339282	55877313	42242686	57769646	53148861	53463047	52918479	55808867	36197899	36662016	38698296	40838472	38283218	37241022	24727558	22151276	28918649	26561676	28768552	26822844
meta0314	Isoeugenol acetate	C12H14O3	-	-	Benzene and substituted derivatives	Benzene and substituted derivatives	60056990	59448143	54102605	51058885	51933065	54890883	41310818	44407524	39190572	42794364	42275044	41510954	20795201	20215151	16825336	22370694	21643746	18404650	15475592	15219654	15991300	15622192	14502177	14646321
meta0315	15(S)-Hydroxyeicosatrienoic acid	C20H34O3	-	13-16-1	Lipids	Free fatty acids	55893398	56961549	40265089	49419230	35114938	49114761	26047866	13902401	39149128	12641049	27220349	32873106	21864346	52903278	35562071	36770527	31714103	43682828	46619836	59735508	47956770	45315345	44966087	44363518
meta0316	2-Hydroxyadipic acid	C6H10O5	C02360	18294-85-4	Organic acids and derivatives	Organic acids and derivatives	32584634	30060055	30861817	29360514	31500540	35005901	35230639	36329337	29613323	40129108	38383601	40838711	29402775	16776688	28629577	30575765	27496342	28206433	51576698	42636602	57150588	59683996	54578973	48416156
meta0317	Sclareol	C20H36O2	C09183	515-03-7 | 86023-49-6	Terpenoids	Ditepenoids	59653774	15381814	51441520	58154469	59301907	52852511	30454490	45079051	41685075	36829952	40080054	42586488	38917272	36340698	30776564	35919900	40510358	31294630	21478495	20183919	21602780	24668331	20676824	21142381
meta0318	3,5-Dicaffeoyl-4-succinoylquinic acid	C29H28O15	-	179761-31-0	Organic acids and derivatives	Organic acids and derivatives	43766756	53834813	43439744	44726180	42662994	43033439	43065305	53232269	39563993	39115410	39917829	50747107	36454693	37712996	38226504	41762888	35284798	39567610	55003213	59367827	54021617	57187804	55720794	48549781
meta0319	2,4,6-Octatriyn-1-ol	C8H6O	-	13033-21-1	Alcohol and amines	Alcohols	57960252	59307594	52912092	47352905	49569856	34959579	45676041	32267980	44468105	44503175	47680396	30618766	42463890	40444664	39267532	39377397	40672057	38968723	25292952	38480700	37543722	39904821	35902580	38606820
meta0320	3,4-Dihydrocoumarin	C9H8O2	C02274	119-84-6	Lignans and Coumarins	Coumarins	48322607	54835210	53832642	54669059	54159464	45039247	47256173	53167693	52447470	50996195	58715998	54958913	44160922	44595228	43151731	51025390	56253393	43891650	57017656	41100015	42491913	49138460	41331059	53235352
meta0321	Calabaxanthone	C24H24O5	-	39011-96-6	Flavonoids	Flavonoid	58541766	54045512	47286128	56335278	52418781	52214876	40297652	40082057	43592569	38605310	39659165	45311634	23828844	24584391	23977106	24374177	20229226	23392137	33086122	40218256	31537774	36729897	33480681	38044529
meta0322	3-(3,4-Dihydroxy-1-pyridiniumyl)-L-alanine	C8H11N2O4	-	-	Amino acids and derivatives	Amino acids and derivatives	41307497	42985107	30467958	35470976	27912414	38079618	40419002	57415083	55014654	40134456	51366592	56901774	23183932	21811681	21259925	23094656	21501254	20011237	18332674	19212153	18160314	18956526	20157084	15511768
meta0323	Styrene	C8H8	C07083	100-42-5	Benzene and substituted derivatives	Benzene and substituted derivatives	56747656	56899075	47968183	47634206	11651936	52434539	46482083	47199738	42217503	46042314	45907309	43843618	40103311	42854558	16499797	40236919	14823388	37488865	44010807	41423736	44671181	47590764	41236829	40622597
meta0324	L-Olivosyl-oleandolide	C26H44O10	C11991	-	Heterocyclic compounds	Heterocyclic compounds	27231774	23397538	24231501	17940360	24148768	23367021	16773359	15691208	15618777	18771090	19202914	13755498	23774574	28392313	27248057	44307819	14397275	39239198	43958749	50687288	48178398	56495860	43870715	48313696
meta0325	Okanin 4-methyl ether 3'-glucoside	C22H24O11	-	-	Flavonoids	Flavonoid	55552036	51385387	46560177	43645695	47458843	47835987	54229666	50472339	47480458	55380145	54932280	54168916	16283687	16987830	16869363	20457060	19414951	18551125	26091426	25618081	26161672	28971327	24010524	22884625
meta0326	1-(3,4-difluorophenyl)-3-(3-methyl-1-phenyl-1H-pyrazol-5-yl)urea	C17H14F2N4O	-	-	Heterocyclic compounds	Heterocyclic compounds	46964971	45348810	54520416	17002819	45907139	47787657	41124957	38709261	44907753	38522105	37029636	40320518	29385934	35587816	31966771	32909510	28180037	30226088	33195792	36163049	28786888	33613714	32485938	28337543
meta0327	Pyrocatechol	C6H6O2	C15571	120-80-9	Benzene and substituted derivatives	Phenolics	33659572	35179062	35692371	35256585	32649912	33927272	40553610	44335872	43815476	41167249	40681678	43261547	54421979	43611890	41139301	49148009	46041533	51154108	36751762	51948352	49478292	54395517	48395217	47284642
meta0328	N-Desisopropyl delavirdine	C19H22N6O3S	-	-	Heterocyclic compounds	Heterocyclic compounds	46535252	51850468	48280755	42702650	45525300	46963362	45985934	38364927	39429762	36136103	37554158	22839131	48151575	52282924	46972678	54060788	48525067	48685770	38830655	35494647	36221126	38433617	36272282	40772099
meta0329	3-Furoic acid	C5H4O3	-	488-93-7	Organic acids and derivatives	Organic acids	53962060	26526740	29411889	41599188	23687034	24624625	25404071	19424856	16016746	39265768	20240112	20987541	16435501	26760368	14832468	19544179	17805948	15698550	54033598	45798985	52249773	49218984	50117151	45808665
meta0330	Arctic acid	C12H8O2S2	-	32155-99-0	Organic acids and derivatives	Organic acids	51085341	46412440	25627232	41883882	41952864	46698494	13649382	15202076	14944076	13193860	12397549	12763611	53740909	49306944	32582784	53958057	38048122	49266689	19163638	20130898	18640290	20973155	16513607	18707325
meta0331	Glyceric acid	C3H6O4	C00258	473-81-4	Organic acids and derivatives	Organic acids	53833300	25153819	46900420	25901558	37061121	38633629	38961447	34237834	37894958	22380581	33700530	33151588	21186151	19317819	19083527	15389055	17618029	16962976	29250199	22396582	27869654	25948050	31630533	21221131
meta0332	2-Hexylthiophene	C10H16S	-	18794-77-9	Heterocyclic compounds	Heterocyclic compounds	26026031	24935978	19428199	25160493	19100290	17989351	33513726	33217719	32397095	29100917	28648814	20583710	37432931	53525903	34093023	47223027	34703480	34692652	14268989	13081020	20340901	15023509	15188860	18406470
meta0333	(1-{[(Tert-butoxycarbonyl)amino]methyl}cyclohexyl)acetic acid	C14H25NO4	-	227626-60-0	Organic acids and derivatives	Organic acids and derivatives	48292491	53410403	42044960	41026900	43601727	48214805	13279720	15720390	14132190	13722899	13059693	13024497	33059995	35593166	33584606	37017802	37559039	34205369	15806057	16403477	16522082	16971667	15289774	16704233
meta0334	2,2-Dimethyl-3-[4-(acetyloxy)phenyl]-4-ethyl-2H-1-benzopyran-7-ol acetate	C23H24O5	C15050	5231-35-6	Benzene and substituted derivatives	Benzene and substituted derivatives	46128797	45153854	53393027	53352906	49327744	51718252	31123580	38163964	33166701	37425646	26804895	29185309	11445265	8740972	8851502	10776918	10923938	8901121	31361628	32241196	33053682	30997439	26774606	37667371
meta0335	N-fumaryl-L-alanine dimethyl ester	C9H13NO5	-	-	Amino acids and derivatives	Amino acids and derivatives	49339711	49646433	46933802	51970122	51775087	43198784	53352640	42177286	52931914	46625480	51126638	45673724	3338649	2469348	4488821	3598338	2159987	3458865	9384300	12557523	12118075	9832489	11621620	8773313
meta0336	Primeverin	C20H28O13	-	154-60-9	Benzene and substituted derivatives	Benzene and substituted derivatives	30474319	27881708	28416836	27709140	28655964	27283457	30906746	34395692	28957043	31206160	31387411	32476949	27614701	22872757	23975890	22617544	23868876	22728092	49907491	53253571	50537013	46969775	49743139	47096199
meta0337	all-trans-13,14-Dihydroretinol	C20H32O	C15492	115797-14-3	CoEnzyme and vitamins	CoEnzyme and vitamins	49455288	53233674	45840676	43835070	45983609	49189221	33044315	35620050	20150523	33951151	34204962	31194165	26176440	24778500	22826250	20542441	20408955	13491983	15602602	17574845	17453124	18619530	7928928	16553918
meta0338	2,3',4,6-Tetrahydroxybenzophenone	C13H10O5	C06355	26271-33-0	Benzene and substituted derivatives	Benzene and substituted derivatives	12129824	11961908	11944102	11733805	11698917	10750384	11947707	11900728	13297936	14004894	16728376	10562919	29044443	25461969	27481335	27007048	24414302	30864576	46515577	41444492	37209728	39796922	52340649	41076150
meta0339	3-Hydroxyphenylalanine	C9H11NO3	-	-	Organic acids and derivatives	Amino acids, peptides, and analogues	25902560	25120484	20708286	25146219	20121638	21361153	23596483	29781815	26217678	26966132	28554490	30613608	42140787	52275220	31586010	34232797	36788666	33697438	17506041	20061926	20348816	23835277	21438380	22376499
meta0340	2-Aminoacetophenone	C8H9NO	-	551-93-9	Benzene and substituted derivatives	Benzene and substituted derivatives	19854090	20487880	34278927	21670396	18050791	35457969	37559126	39267408	23166378	31212910	29420620	33744107	51994299	49558613	32713370	37303489	32169510	35827064	19859064	22995757	19120540	22250684	20604470	23538134
meta0341	8-hydroxy-3-(4-hydroxy-3-methoxyphenyl)-7-methoxy-3,4-dihydro-2H-1-benzopyran-4-one	C17H16O6	-	-	Benzene and substituted derivatives	Benzene and substituted derivatives	48293963	48815858	45857099	51987627	47508709	47103761	30925019	35859542	31668670	32169777	30257928	32776766	11739363	11391270	9428804	10435286	6170509	11557907	26234429	33772488	36055245	38898134	37318387	7985322
meta0342	5-Acetamidovalerate	C7H13NO3	C03087	-	Organic acids and derivatives	Organic acids	47664482	49688812	44831482	39570938	19160708	47014864	34738541	45955059	35841479	40474473	40623410	36634838	49796387	51941681	41534691	45916757	48735019	44230994	29186698	37488120	41837147	43184927	41266249	43952816
meta0343	Aflatoxin G1	C17H12O7	C16755	-	Lignans and Coumarins	Coumarins and derivatives	20396888	23848436	19636001	20500506	20989069	18403442	51695430	48884488	50528930	49361942	51796456	51407734	10011659	10115669	8404075	9643800	11371663	9853562	50601092	47576251	48754896	42300996	48893582	48616323
meta0344	3,8'-Biflaviolin	C20H10O10	C18014	-	Benzene and substituted derivatives	Benzene and substituted derivatives	19701666	23883259	15509656	20133785	22350238	14260919	23960051	28101704	26035395	28230927	25789484	25319557	16278947	17956686	15833867	21604059	16234100	17429572	37748071	30515741	50297069	6069174	48286219	51186612
meta0345	Mollicellin I	C21H22O6	-	-	Benzene and substituted derivatives	Benzene and substituted derivatives	13760038	12902578	13523264	13129122	14664753	12096229	25852042	51114967	23689015	25878790	25142659	25160612	6520766	6322604	5022734	4924857	6164020	5155603	9045499	9037846	9133918	9539467	8115673	7912505
meta0346	5'-S-Ethyl-5'-thioadenosine	C12H17N5O3S	-	-	Nucleotides and derivatives	Nucleotides and derivatives	13760038	12902578	13523264	13129122	14664753	12096229	25852042	51114967	23689015	25878790	25142659	25160612	6520766	6322604	5022734	4924857	6164020	5155603	9045499	9037846	9133918	9539467	8115673	7912505
meta0347	Santene	C9H14	-	529-16-8	Others	Hydrocarbon derivatives	50737853	47541416	43926862	36977484	45841397	43546651	34309650	36191416	37695678	42552904	40419556	36394462	33782050	31549444	29153647	31555162	34520257	31814646	37633215	33912490	31103777	39039251	36808923	31893764
meta0348	Hydroxycotinine	C10H12N2O2	-	34834-67-8 | 108450-02-8 | 223655-46-7	Heterocyclic compounds	Heterocyclic compounds	2.05876e+06	35833569	33388411	28936901	29118401	27253538	40984229	38361081	36101280	36797077	37231021	36248966	32413587	34925049	38273535	32285983	31521838	31375552	46461718	47848675	46701707	40476801	37159604	47456337
meta0349	2-(acetylamino)-4-(methylthio)butanoic acid	C7H13NO3S	-	1115-47-5	Organic acids and derivatives	Organic acids	24033519	22512590	20059909	18533047	21050071	24169627	32540531	38614785	30917682	37347511	50260715	32002728	19002706	23903765	16717210	19993321	23319037	17165695	30172229	25482314	20416138	26840952	24413204	26841930
meta0350	4-Allylphenol	C9H10O	C16930	501-92-8	Benzene and substituted derivatives	Phenolics	41322667	42130173	41055713	38765922	37706013	37639601	43740809	47769877	43789632	45270964	44998578	44246714	38026285	34056176	34286796	34653195	35379484	36597796	48634361	45374274	45970331	48705298	46548151	46766493
meta0351	Cocamidopropyl betaine	C19H38N2O3	-	61789-40-0 | 4292-10-8 | 86438-79-1	Alkaloids	Alkaloids	28088924	31540374	26435398	27578917	26906489	29104205	44980303	43830201	48690766	42191889	37869660	49724562	43090486	40128646	33765250	43116203	41544971	37770396	20829877	19233697	18786613	25560936	21389272	19803341
meta0352	5-(4-Acetoxybut-1-ynyl)-2_2'-bithiophene	C14H12O2S2	-	1219-28-9	Heterocyclic compounds	Heterocyclic compounds	31369579	31030580	25137136	23520832	24549234	27385479	29031787	26679407	24551887	27003065	22654296	23635738	38020566	43375795	32346583	39354906	36210851	35400152	40587874	31711556	31708323	33245863	34182240	38293770
meta0353	3,5,5-Trimethyl-4-[3-(beta-D-glucopyranosyloxy)butyl]-2-cyclohexene-1-one	C19H32O7	-	-	Aldehyde,Ketones,Esters	Ketones	46524500	49484722	46125945	43416760	43161081	47277602	15646580	17084069	15612717	18012643	15917030	19100203	43099739	37772165	35206617	37359291	41281877	38347151	17910487	18736324	20129762	21411288	20727530	17446769
meta0354	Urocanic acid	C6H6N2O2	C00785	3465-72-3	Organic acids and derivatives	Organic acids	26184517	12109847	16774916	12838346	11112516	12274535	25109565	44336170	25351853	49453257	42650615	49114642	14545616	19906818	14505180	16709616	32587649	33239616	9603438	7339316	7214935	7018980	6479240	5629097
meta0355	8-(3,3-DMA)-3-methylgalangin	C21H20O5	C11578	-	Flavonoids	Flavonoid	49447837	44499796	44757137	42325263	39297890	40593988	34607757	39774648	33903746	36735044	33838718	38779916	35090882	31853360	28927659	29949720	31777324	29066379	26920874	27745102	28349797	28366952	25658991	27972716
meta0356	3,4-Dimethoxybenzaldehyde	C9H10O3	C02201	120-14-9	Benzene and substituted derivatives	Phenolic acids	49277475	46401304	48572009	45544071	47121144	40804091	31280172	33660950	32579651	33823650	32138329	35263981	47403756	46917582	43970833	45644111	42037499	38333182	30454956	28521400	30611148	34018330	28046294	28017555
meta0357	2,3-Dihydroxybenzoic acid	C7H6O4	C00196	303-38-8	Benzene and substituted derivatives	Phenolic acids	28505229	28183713	29055890	28482376	30200026	28121754	31892293	34266986	30264179	32270973	31572802	31333964	49249430	41193997	44886044	45186420	39232705	39021203	29547649	32235180	31124382	28468303	28653371	30720755
meta0358	1-(1Z-hexadecenyl)-2-(9Z-tetradecenoyl)-glycero-3-phosphocholine	C38H74NO7P	-	-	GP	PC-P	34090619	36022661	31042156	31755625	30544081	34638800	42747422	46559981	42458599	43186229	44115670	49116095	12899856	21383081	20233240	20304438	22842921	25477351	15776512	13901753	13636163	14037364	15822255	13918115
meta0359	1-O-trans-Cinnamoyl-beta-D-glucopyranose	C15H18O7	C04164	40004-96-4	Benzene and substituted derivatives	Phenolic acids	5.94315e+06	5.84989e+06	5360602	5425681	5421861	6322354	4833995	5154366	4019440	5490538	5048769	6287854	8465312	9275816	8405528	10080674	9196153	7773309	47757329	48995513	46124333	46348878	45930636	37895528
meta0360	3-O-Methylanhydrotuberosin	C21H18O4	-	-	Heterocyclic compounds	Heterocyclic compounds	48887105	38533918	32784114	38073839	36092557	8693220	32274162	39918443	39480593	45958587	46147422	38286323	27540061	26125792	24194037	31154724	27338810	25683299	25785588	29925047	33320272	28954421	24209633	29789518
meta0361	Cirsiliol	C17H14O7	C10033	-	Flavonoids	Flavonoid	48725547	42244071	39711511	44939126	45513866	39470460	38289417	40650468	41248841	38433283	40279085	37226555	33231896	36239965	37436493	38702978	37707779	37012195	40938903	37733671	41154228	23922725	41344627	40604904
meta0362	Methyl dihydrojasmonate	C13H22O3	-	24851-98-7	Organic acids and derivatives	Organic acids	48320682	48664304	43666676	42387882	38912582	40043473	32914314	35072851	34741591	33857543	32198646	35866609	31869512	34986441	30887891	37269711	38145095	31691073	30940286	37750029	33989958	32856626	32953334	34061480
meta0363	Bis(2-methyl-4,5-dihydro-3-furyl) disulfide	C10H14O2S2	-	85196-66-3	Heterocyclic compounds	Heterocyclic compounds	36106978	45229422	26293181	33774438	31342750	37835319	27561405	28882915	23519327	36073748	17387343	18941440	42918327	42020242	48420359	25674961	32379157	27432961	18637690	19375471	17650621	21873461	19003498	37564965
meta0364	4-Hydroxybenzaldehyde	C7H6O2	C00633	123-08-0	Benzene and substituted derivatives	Phenolic acids	45198888	40580802	41226728	40500325	42435744	43807462	42422986	44188921	44600250	47019341	48216711	46823285	7348378	7942104	8546218	7104597	7231659	6849572	13044174	13707951	14724594	12243170	13536189	11202847
meta0365	γ-Aminobutyric Acid	C4H9NO2	C00334	20791	Organic acids and derivatives	Organic acids	18867074	31653951	20451242	17952698	18873083	19501016	16644368	47999798	17962203	21056172	18183584	20671384	38462291	19956356	26583368	19283659	40010312	12632547	15104442	24446857	26129651	26684866	16509045	21794921
meta0366	4,5-Pyrenedione	C16H8O2	-	6217-22-7	Aldehyde,Ketones,Esters	Ketones	43687511	46575879	37805322	47702111	40978340	32946372	35604425	31594286	28387455	32154363	29313231	35399359	16503561	18548562	10709896	23320735	13359647	12187396	31516526	32476319	28434519	29182227	30600634	25244874
meta0367	(E,E)-2,4-Octadienal	C8H12O	-	30361-28-5	Aldehyde,Ketones,Esters	Aldehydes	25211098	27552174	30188566	36332526	22466177	23870249	16894432	17044806	15560291	13957490	18749869	15374478	44590514	43725187	42661015	47659065	44920297	44571390	40652454	39694639	40017737	42056269	38206241	41281348
meta0368	Imiquimod	C14H16N4	-	99011-02-6	Heterocyclic compounds	Heterocyclic compounds	44097861	46163130	40631614	38679587	41423580	43200445	41082250	47560334	41497544	43994852	42397605	44387124	17476106	18626275	16742779	19563606	18602252	17734830	29433918	33240170	30024046	34746747	34549314	32514119
meta0369	Orsellinic acid	C8H8O4	C01839	480-64-8	Benzene and substituted derivatives	Phenolics	46029909	47525765	42967071	42604679	36749188	38886481	31106131	27698279	27838688	27123078	23736368	25240837	32194743	31391870	31753872	31652856	29684432	32014828	24139462	25162509	20811444	23351403	22807300	24377754
meta0370	2-Hydroxy-1,4-naphthoquinone	C10H6O3	-	-	Benzene and substituted derivatives	Benzene and substituted derivatives	47274851	46881737	42225327	26182586	41468736	38947916	37016242	39717177	32824856	36249658	38436978	31290835	20053865	19635976	16522175	18472101	18553803	17557629	18177881	16793876	18145296	17928341	16513232	17162725
meta0371	Iminodiacetic acid	C4H7NO4	C19911	142-73-4	Organic acids and derivatives	Organic acids	21080496	20372310	21241452	21207837	22433844	19605633	16999101	17635944	18250496	18738373	16259739	17747242	42440531	38414654	38421431	47138887	42064456	42607265	25472485	20205198	27711062	28297286	30172564	26369476
meta0372	Ala-Gly	C5H10N2O3	-	687-69-4 | 25765-55-3	Amino acids and derivatives	Amino acids and derivatives	34419244	30079684	37789169	30175928	30609647	33638365	41505510	39253051	44482961	41381404	41329734	47119348	13629426	12722356	12496896	12609240	13504647	12630220	26321325	25701921	26814244	26576145	24552643	22734431
meta0373	Salicylic acid	C7H6O3	C00805	69-72-7	Benzene and substituted derivatives	Benzene and substituted derivatives	44347739	34477088	47062724	35977769	35639871	37105412	39486351	32334666	31685509	37510614	38562013	36163130	40838041	38056616	39607868	35908750	36235718	36377138	30905487	34977643	36100821	35489303	34028216	33356602
meta0374	Zerumbone	C15H22O	C20262	471-05-6	Aldehyde,Ketones,Esters	Ketones	42607116	41458548	40142843	39890887	36641607	36649781	40191735	43942082	38698193	40953741	41041112	41001912	34372489	30443051	31331055	30548148	31596934	32149176	30915321	30172280	28097296	34308004	33677974	30490691
meta0375	Lonchocarpenin	C27H28O6	C10491	22263-56-5	Heterocyclic compounds	Heterocyclic compounds	22547330	25135360	20048030	23699797	15960427	21965171	14894946	22559731	15549408	14560622	24215027	24527054	9983750	14060327	9554423	11066329	11583802	13036860	43992439	43171666	43261501	46823702	42556595	6225014
meta0376	Integerressine	C33H38N4O4	C10006	17948-40-2	Benzene and substituted derivatives	Benzene and substituted derivatives	46795881	43579123	43656679	37457883	38265295	41773326	28853637	27727663	26397352	25561221	24197542	29545632	22187017	27742439	21907639	23435234	23726274	24918149	8353788	5171745	6201484	6419759	9004307	4837558
meta0377	Neoschaftoside	C26H28O14	C10110	61328-41-4	Flavonoids	Flavonoid	44762927	44281981	40686940	40246649	41168479	38268779	33902512	32168057	41794339	33503919	28955964	33930513	30498034	29088963	30082042	31447813	30162368	29382520	34574870	31083760	34405029	29033117	32490880	31886639
meta0378	5'-O-acetyl uridine	C11H14N2O7	-	-	Nucleotides and derivatives	Nucleotides and derivatives	23781599	25186307	32982067	23196464	26192195	18876338	44701491	35931664	38720810	38241419	37351344	38064352	643188	660908	603461	650015	789764	730367	1612129	2353404	2397918	2918917	2000567	1592057
meta0379	Prunin 3",6"-di-p-coumarate	C39H34O14	-	-	Flavonoids	Flavonoid	25987951	31596215	30175572	27509090	32154211	30673914	28928637	35356682	34375598	35274606	36925165	35302119	30747247	37750393	34501871	34780738	42235183	35483503	38022048	44667142	39389794	34698254	35121902	36116655
meta0380	D-Pyroglutamic acid	C5H7NO3	C02237	4042-36-8	Amino acids and derivatives	Amino acids and derivatives	35733687	34100252	40061672	34415598	36128335	37462960	35342648	33014687	39522245	36570809	37524499	42823663	21623409	21593425	21640877	26647021	24442980	21451475	42936036	42288311	43761834	41215614	35739152	34136293
meta0381	D-Gulono-1,4-lactone	C6H10O6	C05410	6322-07-2 | 3327-64-8	Carbohydrates and Its metabolites	Sugars	38985178	31499724	36944562	43740710	36638172	36903212	29926054	28362182	32385508	29211952	31761556	35381628	5167794	5291089	5632405	6037713	6183974	5675980	23045205	22635162	23514714	24809746	24638979	22761690
meta0382	3-p-Coumaroylquinic acid	C16H18O8	-	-	Benzene and substituted derivatives	Phenolic acids	34397720	32822055	35882925	30890221	31161813	31738615	23411858	31944540	22520770	33414642	29267312	30808609	36608884	36682686	36210185	35690240	32593678	33187106	41431617	41178856	43223981	43346566	28550712	30403534
meta0383	2-Hydroxyphenylalanine	C9H11NO3	-	7423-92-9	Amino acids and derivatives	Amino acids and derivatives	17300753	17055871	13585824	18628724	14463731	15459196	29101067	29646484	21673288	22907014	22213443	24687708	40232378	43160309	30256646	35583271	29998366	33280329	17506041	12982745	22035787	23835277	13620474	17238876
meta0384	alpha-Irone, trans-(-)-	C14H22O	-	35124-14-2	Aldehyde,Ketones,Esters	Ketones	40706169	9.2892e+06	34449759	24400023	42465779	18693904	39059806	41296272	23657447	31734259	12877067	28311499	30311630	26164467	21134827	27598846	18607549	24308314	19559366	11115696	7660503	23745090	29396606	25623700
meta0385	D-Glucuronic Acid	C6H10O8	C00191	528-16-5	Carbohydrates and Its metabolites	Sugars	21448731	13284226	26023488	33055325	15022359	42437752	26704789	26790442	23314254	30815263	29325562	26798920	28613101	27987709	27776390	34700075	30964429	28695107	32109531	29520846	32451128	34418257	30705335	31963663
meta0386	Isorhamnetin 3-galactoside	C22H22O12	-	6743-92-6	Flavonoids	Flavonols	28711841	32477589	33760991	32378221	25874554	34318959	29413222	33942165	40957236	41046512	40091783	36431262	24174012	29232843	23764011	25382752	21575752	27456365	36101534	39524360	42290939	38378859	41365087	39919950
meta0387	6-{4-[2-(2,5-dihydroxy-4-methoxyphenyl)propanoyl]-3,5-dihydroxyphenoxy}-3,4,5-trihydroxyoxane-2-carboxylic acid	C22H24O13	-	-	Organic acids and derivatives	Organic acids	28711841	31268280	33760991	32378221	25874554	34318959	29413222	33942165	40957236	41046512	40091783	36431262	24174012	29232843	23764011	25382752	28934267	27456365	36101534	39524360	42290939	38378859	41365087	39919950
meta0388	Pectolinarigenin	C17H14O6	C17784	520-12-7	Flavonoids	Flavonoid	41724797	42256363	36025769	36736699	37240506	35048311	14475434	15015765	13511905	15138191	13873910	14590092	6261094	6424052	5699861	6917762	6798176	6252686	3513170	3279744	3367987	3320547	3174635	3130620
meta0389	Propane sulfate	C3H8O3S	-	-	Organic acids and derivatives	Organic acids and derivatives	31461363	21565378	29323355	13371940	31678928	31980957	41790946	29115875	41472376	40837555	9077036	41837103	38435264	35155006	38002952	25459057	41039703	23421913	26342847	31540537	28720419	31126338	16197391	27389707
meta0390	BIOTIN	C10H16N2O3S	C00120	58-85-5	CoEnzyme and vitamins	Vitamin	39258494	41525894	38400468	37053752	39159169	37037728	21810900	21874298	22572500	21642830	22178748	21151477	37560019	35924974	37345645	36717886	39140991	36178316	17436577	15284869	15719287	15491636	16103873	16707491
meta0391	3,5-Dimethoxycinnamic acid	C11H12O4	-	16909-11-8 | 20767-04-8	Organic acids and derivatives	Organic acids	41234970	38132724	37727852	38593174	24814524	25822913	30921302	29869409	32160832	30605522	29534503	23769734	40539875	35928301	38153513	37846088	35463672	35141105	27084376	25977196	34786110	25578859	32756533	27420253
meta0392	Norethindrone acetate	C22H28O3	C08152	51-98-9	Hormones and hormone related compounds	Hormones and hormone related compounds	18212736	21098957	21920042	13682692	15087116	25602807	20310776	21269975	19570981	23724534	12907393	11108516	13351377	19446014	17882810	24135666	33909719	21606839	12750862	25468167	20277233	40843882	23673006	26193480
meta0393	Glabranin	C20H20O4	C09752	41983-91-9	Flavonoids	Flavanones	40299190	40662243	38763881	35376888	36138912	36358173	37646033	31937279	33274680	29191106	29442451	31081312	24040073	23496090	24344110	28741252	25601760	25524189	22574807	21592968	24258214	20860019	18044354	22012013
meta0394	5,7,3',6'-Tetrahydroxy-6,8,2'-trimethoxyflavone	C18H16O9	-	-	Flavonoids	Flavonoid	33562067	31956321	29862557	26547581	30974926	28203627	13753858	16010940	14318674	14532134	13551660	484227	12728688	11574400	8885833	11187258	12208240	5876425	33937548	40445135	36939562	39591787	22758675	35319568
meta0395	3,4,5-trihydroxy-6-{[(4E)-5-(4-methoxyphenyl)-3-oxopent-4-en-1-yl]oxy}oxane-2-carboxylic acid	C18H22O9	-	-	Organic acids and derivatives	Organic acids	36219651	35576896	32247875	31400151	33053296	33471084	28628745	35862337	32556221	40369386	37080888	34925640	28547580	32803579	27631211	32899100	28311630	28019936	34636944	32240013	33797916	32458960	34331244	35990288
meta0396	Isorhamnetin 3-O-[4-Hydroxy-E-cinnamoyl-(->6)-b-D-glucopyranosyl-(1->2)-a-L-rhamnopyranoside]	C37H38O18	-	-	Flavonoids	Flavonoid	40289068	40132207	37910415	36915888	39658808	35073762	14818500	15818173	15622741	14785174	13907741	14932811	31023965	33392074	28991117	30279644	32627882	29207293	14653100	14262515	14869393	14761439	14379634	14168539
meta0397	5,7-dihydroxy-2-(4-hydroxyphenyl)-6,8-bis(3,4,5-trihydroxyoxan-2-yl)-4H-chromen-4-one	C25H26O13	-	-	Flavonoids	Flavonoid	26988737	30967907	27325537	26017432	26449154	25992026	36770784	40035689	38882980	37517816	37682071	38667506	27320789	28147498	32616956	30048803	27411913	27957067	36855052	32602841	33431424	25681268	34936908	37835790
meta0398	Entinostat	C21H20N4O3	-	209783-80-2 | 442532-99-2	Benzene and substituted derivatives	Benzene and substituted derivatives	26677798	40015949	37299323	27826990	25796424	27385128	30455676	33565689	35806582	33812641	36396731	33919598	28860319	21528479	18689520	25048666	30431508	27555732	33235368	32625203	31212353	36234459	32952711	3054226
meta0399	Hesperetin	C16H14O6	C01709	520-33-2	Flavonoids	Dihydroflavone	34999745	39672370	32522185	36978469	33857685	37479822	32624922	39228764	32171476	36976952	36935416	36144646	23085162	22629511	23541836	23078692	25505688	23518904	29468640	27251857	31785618	30226264	28523118	32740916
meta0400	4-Coumaroylshikimate	C16H16O7	C02947	-	Aldehyde,Ketones,Esters	Esters	34999745	39672370	32522185	36978469	33857685	37479822	32624922	39228764	32171476	36976952	36935416	36144646	23085162	22629511	23541836	23078692	25505688	23518904	29468640	27251857	31785618	30226264	28523118	32740916
meta0401	2-Naphthyl beta-D-glucopyranoside	C16H18O6	C75823	6044-30-0	Alcohol and amines	Alcohols	31148280	29510081	27517995	23439076	29440283	26277827	19342370	7031532	18538664	18756543	20440958	16657204	29795651	29633393	39601726	36261264	33461701	32017711	21195378	22129860	22359035	28983800	23867317	26772229
meta0402	trans-Aconitic acid	C6H6O6	C02341	4023-65-8	Organic acids and derivatives	Organic acids and derivatives	26930682	18774249	17786829	18290782	25361853	21877598	19581079	21806135	22715109	24351241	23428705	22641862	19131262	19242997	19663017	17358285	14724454	16585705	26186004	32865254	34871565	27755941	24685623	33964488
meta0403	Nootkatone	C15H22O	C17914	4674-50-4 | 28834-25-5	Terpenoids	Sesquiterpenoids	39044515	37782237	30690352	34035408	30278971	19627401	21683391	17631784	24410826	17224114	20790226	23921894	22382783	23179132	17262173	16863496	20755535	23268101	11431336	16403384	15554841	10462234	14571435	17331989
meta0404	Curculigoside	C22H26O11	-	85643-19-2	Benzene and substituted derivatives	Phenolic acids	24622414	37001789	21946533	20582489	24517602	22772552	34874188	34202082	38692268	1318132	34562784	28137499	13839578	3906561	18979207	19834178	17460809	14465716	17439715	358227	19750743	22914275	18151829	23498716
meta0405	Glucose	C6H12O6	C00031	50-99-7	Carbohydrates and Its metabolites	Sugars	26978338	26030873	27844918	24893597	23240942	27457042	22718668	22582033	20902043	22079658	23385840	20457922	30890280	16829555	20686815	27200418	22501513	29891646	37961866	38682184	21905369	31122607	38643207	38675868
meta0406	Methyl caffeate	C10H10O4	C10477	3843-74-1 | 67667-67-8 | 142234-81-9	Organic acids and derivatives	Organic acids and derivatives	37115605	37914697	34205744	35959282	38461244	32582278	25002698	26872311	27453996	29206016	26212025	28500746	23498253	24703408	23745173	19579431	20573391	19950851	30375157	34106930	30231623	29387689	30250050	30117783
meta0407	5'-O-[Hydroxy({hydroxy[2-(trimethylammonio)ethyl]phosphoryl}oxy)phosphoryl]cytidine	C14H27N4O10P2	-	-	Nucleotides and derivatives	Nucleotides and derivatives	38342129	36274877	36516259	34491190	33283879	31081992	30732311	27728961	27751668	27410879	26493546	29447639	27607181	25182150	25341878	24305596	27204756	24927143	11390428	11229029	10844828	13047071	12165669	10862257
meta0408	Ethylazine	C12H16N3O3PS2	C18644	2642-71-9	Alcohol and amines	Polyamines	38295174	28281885	24755208	17865110	35097211	32018767	26234849	22106076	27847625	28800985	2939864	21277179	29767812	1334469	30669064	26249240	22079799	23337750	27640046	31685940	33636821	28290438	27437674	26009031
meta0409	1-(3,4-Dihydroxyphenyl)-5-hydroxy-3-decanone	C16H24O4	C17748	-	Alcohol and amines	Alcohols	20794902	17418203	14786154	17964473	19021387	19110181	18102060	18952999	16031268	20393709	20110983	18954424	14446259	13537381	15497738	23409486	20503568	18188842	30046107	38238987	37737217	34651538	29786414	29228843
meta0410	Nicotinic acid	C6H5NO2	C00253	59-67-6	CoEnzyme and vitamins	Vitamin	23544732	25178954	21147074	26865168	20639202	24855776	30194378	33403930	28059128	29485886	27253747	30630932	33837290	32974728	32875624	34466417	35151068	34523661	32336216	35885609	35093238	37922291	35441196	37125171
meta0411	Syringin	C17H24O9	C01533	118-34-3	Heterocyclic compounds	Heterocyclic compounds	20261946	19868540	17590653	20631641	20627776	26956253	25252541	37884784	30696096	32671786	29579809	28976468	7457587	9385292	9462101	9730652	8020753	8058345	14091167	16446008	12250838	14396035	13560924	14609111
meta0412	4-Aminophenol	C6H7NO	C02372	123-30-8	Benzene and substituted derivatives	Benzene and substituted derivatives	14966764	19264728	16925199	17797083	7491573	19568550	33172815	32513793	32471908	37209662	32773730	34779850	11609426	9121512	12177006	13061426	8238586	9588653	17974147	20405862	21224689	21932044	17919791	18109434
meta0413	1-(5,10-Dioxohexahydro-1H,5H-dipyrrolo[1,2-a:1',2'-d]pyrazin-5a(6H)-yl)-2-propanyl carbamate	C14H21N3O4	-	-	Organic acids and derivatives	Organic acids	14185318	13254232	13903847	10770531	12847840	12599754	9679953	16259575	14015572	15379119	15235900	15780257	18876452	17379125	17837378	19446264	17370573	19127352	30690614	33164945	37041104	35021573	32866287	37055438
meta0414	Okanin 4'-O- (2"-O-caffeoyl-6"-O-p-coumaroylglucoside)	C39H34O16	-	-	Flavonoids	Flavonoid	13065407	26766551	21337375	19263245	22168510	22362067	18222208	19524718	4891394	20930526	16681311	20650287	31898830	30246053	26818403	36973429	34263155	32458153	32975123	28829385	33827385	35196114	31609073	31375573
meta0415	(Z)-3-[4,5-dihydroxy-2-(2-hydroxypropan-2-yl)-2,3-dihydro-1-benzofuran-7-yl]prop-2-enoic acid	C14H16O6	-	13781-46-9	Organic acids and derivatives	Organic acids	27990755	26037715	21257670	23174644	27337607	13805315	27433791	25405401	25513733	26831606	25718287	31743191	33275701	32967743	33278380	31893998	26738653	30044967	29011276	36842272	28049023	32698108	29892812	33659227
meta0416	2-Hexenoylcholine	C11H22NO2	-	-	Others	Lactones	36499489	36839808	33489087	34692092	31245581	33415396	2972481	3417678	1660213	3100684	3610233	3024219	13274946	11518831	11878007	13305451	14053998	12539321	2565117	2653427	2714244	2925689	2475866	2645729
meta0417	Albacarcin M	C27H28O9	-	83852-56-6 | 92934-54-8	Others	Others	28025149	28751782	23060857	24946681	26288588	21374164	29553771	30201462	28678112	28211540	27456925	30045375	19677856	20773067	19250607	19301311	21792832	20036027	32700788	32683105	34753676	36633527	34604613	35427820
meta0418	2-(1-hydroxyethyl)-4-(2-hydroxypropyl)-2H-furan-5-one	C9H14O4	-	-	Aldehyde,Ketones,Esters	Ketones	34799687	33888871	31456615	33378760	32672526	33269448	33652530	34407834	900315	36554794	32246812	33621533	21549232	21299390	20103290	20924399	22326829	20706054	17242590	17354341	16930851	17038730	16509580	16855759
meta0419	4-Hydroxy-5-(phenyl)-valeric acid-O-sulphate	C11H14O6S	-	-	Organic acids and derivatives	Sulfonic acids	35810830	35820314	35110456	34448460	36007660	35642125	29952655	32425290	30286168	30878820	30806900	29275494	16377043	16305105	15352598	15718384	16829268	15344030	18623075	18377955	18647400	17770042	18603422	19287412
meta0420	Tachioside	C13H18O8	-	109194-60-7	Benzene and substituted derivatives	Phenolic acids	32788694	32267471	33716479	32673805	32726830	35894854	26843030	25455887	27811538	26769800	25923987	25531136	34142032	35734071	33078920	31856977	33456884	33865367	21341182	22352236	21936180	19675718	19933018	19338520
meta0421	(2R,3S,4S,5R,6S)-2-[(3,4,5-trihydroxyoxan-2-yl)oxymethyl]-6-(3,4,5-trimethoxyphenoxy)oxane-3,4,5-triol	C20H30O13	-	-	Benzene and substituted derivatives	Benzene and substituted derivatives	17039418	14476320	14735287	12123955	16029153	15912980	9675394	8694355	10041284	9191529	10142024	8276460	35594795	24550047	26053607	26069060	24302838	25583265	11989480	13852720	12104653	15809034	14834427	13541532
meta0422	Aurantio-obtusin β-D-glucoside	C23H24O12	-	129025-96-3	Benzene and substituted derivatives	Benzene and substituted derivatives	19590576	21144264	17185115	17785462	21759507	19524328	24534486	23033866	23836543	21131047	20493913	35056806	18003926	17874644	19525490	19147594	24246942	17425479	27308711	26641926	29494712	21222379	28406797	26140909
meta0423	Phenylethyl primeveroside	C19H28O10	-	129932-48-5	Benzene and substituted derivatives	Benzene and substituted derivatives	26378647	26439208	22723110	25649785	24488186	24378586	31172716	30131167	28747270	28625846	33228261	30882640	24319623	23129718	24297465	25479480	24678701	4759010	26701932	31425279	29437713	31781260	29521247	35014479
meta0424	5-Methoxytryptamine	C11H14N2O	C05659	608-07-1	Alkaloids	Plumerane	27441036	28640824	25189562	22983051	27499832	27343983	29366747	34798635	28605243	31504585	30959528	34118680	14471507	17811056	13182561	14939232	15179886	14014189	26839688	34423218	28873138	30875621	32334045	29492556
meta0425	Caprylic acid	C8H16O2	C06423	124-07-2	Organic acids and derivatives	Organic acids and derivatives	22778267	26680296	25248927	21661206	21622685	27700070	26827184	29466072	28161656	26657707	26174463	22463818	19165568	19888781	17719495	18503987	19110908	18146404	26202170	21348778	27938139	27539774	20768919	34699976
meta0426	3-Hydroxymethylglutaric acid	C6H10O5	C03761	503-49-1	Organic acids and derivatives	Organic acids and derivatives	17881548	15891347	14743230	12754207	12770598	12825644	18006268	15387059	16401979	14146055	13550152	16524934	19906377	18944787	19225283	18012127	18778877	18273150	34668078	31576849	31587687	32409907	30510593	25249308
meta0427	Myristicin	C11H12O3	C10480	607-91-0	Lignans and Coumarins	Lignans	31315444	27646378	31662755	31128515	29385851	23661812	28160818	32534971	33217553	30223141	31440558	34665211	24871914	23325379	21098078	26347213	27055318	24957838	25289014	33627504	28333487	31574304	30161003	28182276
meta0428	Hypercalin B	C33H42O5	C09941	125583-45-1	Quinones	PhenAnthraquinones	32002294	34530726	23851243	26798697	23454860	26106220	4446334	3854560	4431615	4814721	5394332	4922737	18449230	18360698	21260108	22458052	22494203	19785688	3805076	3986554	2243240	2267137	3517806	978183
meta0429	Senecionine N-oxide	C18H25NO6	C15612	13268-67-2	Alkaloids	Pyrrole alkaloids	7005722	7732407	7592649	6671145	6367812	6049124	6343984	7224710	7639223	7151855	7110859	7842411	1148746	954248	955851	969531	928460	1247970	27739542	32364388	30851174	34207168	31684727	25719618
meta0430	Haplodimerine	C28H26N2O6	C10691	120931-43-3	Heterocyclic compounds	Heterocyclic compounds	22844140	21583389	19652430	24064586	23279669	20416499	21040055	22041847	19531750	23066922	20897048	21294420	32992605	32649838	34030977	33047842	34039469	28698417	27385781	26513073	30013131	30421753	30832548	29852915
meta0431	Amidate	C14H16N2O2	-	33125-97-2 | 15301-65-2	Aldehyde,Ketones,Esters	Esters	32969757	33985236	31255516	29551035	31157887	31206791	19205432	21780094	20190071	20770038	22634953	22646209	27563005	27769248	27171257	28470996	27190011	25755623	21370286	21805576	20795482	21635817	19248876	16431818
meta0432	Saicar	C13H19N4O12P	C04823	3031-95-6	Nucleotides and derivatives	Nucleotides and derivatives	33960733	30038812	31420516	27185915	29317857	29807141	19407989	19858581	18621380	22467902	23151902	21711777	17724348	18407200	17266388	18442920	15366577	14720900	11780337	14985963	13576732	12291807	12250090	11581634
meta0433	Eupatilin	C18H16O7	C10040	22368-21-4	Flavonoids	Flavonoid	25058183	25732763	19035510	25507879	24958933	27416479	18248027	19200513	15546866	16137593	16464754	21785650	29370206	32534869	27552897	33854682	31985307	25883857	16637942	14768167	18525080	20407099	20677048	20036266
meta0434	Calycosin	C16H12O5	C01562	20575-57-9	Flavonoids	Isoflavones	25058183	25732763	19035510	25507879	24958933	27416479	18248027	19200513	15546866	16137593	16464754	21785650	29370206	32534869	27552897	33854682	31985307	25883857	16637942	14768167	18525080	20407099	20677048	20036266
meta0435	Epicatechin-3'-glucuronide	C21H22O12	-	-	Flavonoids	Flavanols	24563554	27722146	24880044	24219456	25459409	29032503	19053585	23144710	21290380	24899286	21560379	21237330	32568002	31010519	32213514	30740559	33795820	27807829	2630621	18350345	19108885	18370431	18512354	20533530
meta0436	N-(7,8-Dimethoxy-2-oxochromen-3-YL)-4A,5,8-trihydroxy-N-methyl-4,5,8,8A-tetrahydro-1,2-benzoxazine-3-carboxamide	C21H22N2O9	-	-	Alcohol and amines	Amines	24714317	17913300	22550942	20176513	20442117	21447356	8192688	33750205	24746182	24487312	25713347	21306719	1778728	2487104	2522230	2430201	1756523	2367680	7803045	6951476	7900469	7041537	6367012	7046319
meta0437	Met-Cys-Leu	C14H27N3O4S2	-	-	Amino acids and derivatives	Amino acids and derivatives	33179936	33663613	31141428	33520166	32599661	31364674	21131978	28103175	24071026	24182920	23600085	26464607	23442299	24829109	22256680	25449802	26664159	23614629	10216589	8350820	10187986	13167989	10134726	10782281
meta0438	Vanillic acid	C8H8O4	C06672	121-34-6	Benzene and substituted derivatives	Benzene and substituted derivatives	27536281	31093330	29049220	27812937	30434148	31280616	20321220	21008519	25952517	15949946	23457648	20155396	33584916	28023909	30477270	30013997	30637811	29092884	22376749	22773662	20996512	24060343	22234230	20081046
meta0439	N,N-Diethyldodecanamide	C16H33NO	-	3352-87-2	Alcohol and amines	Amines	24151320	25563529	25566035	22432567	26795287	27679494	21263200	22806690	24939440	26446104	27185969	18975297	21699741	23581061	16991004	21561601	26482284	19247452	18552506	18837670	26176919	25364317	19632755	21395351
meta0440	Gibberellin A8	C19H24O7	C03579	-	Heterocyclic compounds	Heterocyclic compounds	21347920	33224332	32579902	23130561	27146142	23475872	18221826	27481178	16507789	2312594	25637867	28459375	18757034	19046124	20779405	22997727	24326253	18370987	12753464	12341364	12694237	29824808	11014585	16782695
meta0441	Oleamide	C18H35NO	C19670	301-02-0	Lipids	Free fatty acids	12658456	23430950	33018174	29223675	8246226	26905773	9713082	22012077	18348036	28018006	17171035	21349612	9089763	10376269	9659479	23517187	11481704	13804874	17542891	12927279	11152363	21870763	9859295	17596329
meta0442	2-Butyne-1,4-diol	C4H6O2	C02497	-	Alcohol and amines	Alcohols	12702142	9.42995e+06	10529274	9633544	11763794	10139919	7744448	8069448	7598834	10697851	12986880	11619292	7161543	5053805	8574662	6416333	5134992	6621627	26762010	31671037	32877552	21619853	29524330	27834894
meta0443	Thelephantin E	C33H24O8	-	-	Benzene and substituted derivatives	Benzene and substituted derivatives	7.08001e+06	5.66115e+06	5598758	5629616	6004915	5741401	30708405	27410826	25107176	23887919	24042163	26121428	6557522	8878769	8354708	8590111	7579305	361548	31278948	31728353	32648013	27837894	30301451	32823571
meta0444	Pongachalcone II	C21H20O5	-	64173-09-7	Flavonoids	Chalcones	29311396	25485009	30945208	32754061	18588639	27267577	23776866	23293441	17267828	23006498	23752890	27774192	17878583	14644057	13420698	12564698	15097032	11908339	11246106	13445610	11894833	15175745	6944071	10980622
meta0445	Ribostamycin	C17H34N4O10	C01759	25546-65-0	Carbohydrates and Its metabolites	Carbohydrates and Its metabolites	23538320	32701475	28203262	29346951	25171344	27790244	19954778	22721707	20834014	20613486	19361883	23362459	11580575	12124530	11311857	11385229	12558267	12189484	3155211	3882446	4378317	4351688	4190447	3642918
meta0446	4-Sec-butylmorpholine	C8H17NO	-	67061-36-3	Heterocyclic compounds	Heterocyclic compounds	20847768	26444876	28361063	23308708	18613404	25056927	18523086	24814025	19247287	25824510	20422920	24942558	20874015	20785460	13515072	15624542	20562805	16590729	17226146	17442906	14574997	32565795	12861621	17035875
meta0447	Serine	C3H7NO3	C00065	-	Organic acids and derivatives	Amino acids, peptides, and analogues	32232341	25335297	32309513	24424634	24669415	27126146	25499735	20432350	23274649	22292007	23689081	24074338	16223565	13173818	13991114	13052604	14978000	13511209	25253669	25915685	27182398	25782291	22035092	20077015
meta0448	JWH 200 5-hydroxyindole metabolite	C25H24N2O3	-	133438-72-9	Aldehyde,Ketones,Esters	Ketones	26038489	27211687	23099340	26153180	24992380	24308288	27815084	25955836	29588622	24640520	24529296	25970736	19438591	20472217	18048654	18042485	16918041	18034389	27581010	26434139	25653942	27359677	25118613	25490896
meta0449	Mangiferin	C19H18O11	C10077	-	Flavonoids	Other Flavonoids	29332569	27555173	31971135	26426153	30524435	31372313	17288736	16442616	18453648	19682013	14891746	19435618	22147167	29036223	22428511	21371255	20871908	20912424	17406387	18046795	17730734	17551618	15785558	15869836
meta0450	Catharine	C46H54N4O10	C09129	1355-31-3	Alkaloids	Plumerane	27996555	31849122	28937513	25308142	23213704	30618390	14512176	16621704	11400726	16945187	14859141	14825879	14534307	13166487	17209424	11137280	8622592	11626868	4747914	3588956	5853346	7946136	4626682	5093212
meta0451	2,6-Di-tert-butylhydroquinone	C14H22O2	-	2444-28-2	Benzene and substituted derivatives	Benzene and substituted derivatives	18472570	21843590	26444821	16775990	18424125	23425875	14475310	23004989	16080269	21234617	18723034	18861984	14202173	17240016	13651858	19047666	12948300	18630154	18503212	17498858	13919140	31537875	17697690	21190932
meta0452	Disulfiram	C10H20N2S4	C01692	97-77-8	Others	Others	30609666	31267611	26895049	26337465	26817327	27200801	25406675	29096491	26384210	27313807	26146840	28447090	6715092	7019536	6893841	7385452	7175901	6666013	8215141	7518358	8242440	9009776	7939293	8436135
meta0453	[(1S)-5-hydroxy-1-[(2S,3R,4S,5S,6R)-3,4,5-trihydroxy-6-(hydroxymethyl)oxan-2-yl]oxy-1,4a,5,7a-tetrahydrocyclopenta[c]pyran-7-yl]methyl benzoate	C22H26O10	-	-	Benzene and substituted derivatives	Phenolic acids	17007766	31262560	19454446	19933606	18176659	16342600	15216894	23581012	20577937	19552554	14684606	23913701	14747767	21177727	13964016	21535235	19855952	16825641	11785890	14526510	14795608	21109749	13418014	16441977
meta0454	Patrinoside	C21H34O11	C11640	53962-20-2	Terpenoids	Monoterpenoids	31238363	29667574	24731845	28222085	26974367	29854470	14908252	15862623	14954078	5065381	16373089	15699518	19700499	18456312	22067762	17294864	19551516	18291728	9209569	9317408	19764062	14880080	14990728	12850292
meta0455	Streptidine	C8H18N6O4	C00837	85-17-6	Alcohol and amines	Alcohols	29707627	31056177	24882536	25095589	29169193	26652651	16825602	15934786	14146243	14642570	16198889	16174458	15074007	13515277	13418952	14099516	13286958	14026352	6058492	4467075	4114258	3439857	4883200	4290756
meta0456	1-Phenyl-1-propanone	C9H10O	-	93-55-0	Aldehyde,Ketones,Esters	Ketones	21440184	18360282	20761636	22601622	14619100	19229637	26900179	19819935	13712719	23384312	21669530	25899028	12672011	13747168	12265129	12519570	16745758	13250690	26610021	30984359	26611097	25378004	28646418	30366287
meta0457	Flurandrenolide	C24H33FO6	-	1524-88-5	Heterocyclic compounds	Heterocyclic compounds	18811805	25425783	18952687	22307474	25119392	27820725	22628869	30898841	23981929	15543016	24575404	25672120	17790987	21415962	17756734	20216148	18845234	15191846	28589988	16512162	17345996	17190193	15585382	18022091
meta0458	2-Furancarboxaldehyde	C5H4O2	C14279	35796	Aldehyde,Ketones,Esters	Aldehydes	18749448	18884644	17854068	12178207	18773444	15924447	22384300	19274024	23788164	20602000	19771552	20956234	20588859	19312463	21168306	18856301	19918225	21430606	29974853	28047459	30143667	27376544	24137829	30846621
meta0459	Roseoside	C19H30O8	-	54835-70-0	Aldehyde,Ketones,Esters	Ketones	27473609	30810398	23831042	27844287	28366140	26827614	24593001	27973013	26564456	29357583	23418043	30174782	15401871	14145989	8158299	14597760	10802532	11020089	15823226	14182276	17902921	14351664	17224495	15650042
meta0460	Urdamycin G	C37H46O14	C12414	115626-67-0	Benzene and substituted derivatives	Benzene and substituted derivatives	27677974	30098010	26240599	27650031	25234995	22370175	28123418	28100114	30755402	28289310	22711159	27496290	20590285	21637321	15543160	17981801	21648475	18427932	9391431	9144659	10641264	9987652	10997157	13367003
meta0461	all-trans-5,6-Epoxyretinoic acid	C20H28O3	C16680	13100-69-1	Organic acids and derivatives	Organic acids and derivatives	20220536	18805833	15534508	27272903	18367974	20705954	20088337	26996764	19275992	21836943	24093544	30535553	16112659	17216543	18008745	16069417	15602341	15527764	19448253	19102321	22518000	17312630	20473511	15421367
meta0462	Deuteroporphyrin IX	C30H30N4O4	-	448-65-7	Heterocyclic compounds	Heterocyclic compounds	24020121	26079740	1941506	22274160	24193510	24853866	26048206	24577484	24677624	25880493	21619982	30412627	6704170	7414472	7113232	6983216	6879975	7533433	1774231	5397552	5804165	5126364	5861301	3490031
meta0463	Nap-Lys-OH	C24H25N3O6	-	-	Amino acids and derivatives	Small Peptide	25279782	20710726	21762766	23635295	22102678	14991257	23030313	21943943	20501827	22494458	19023107	19584916	30372189	27762412	28716080	24716301	23402062	20651986	26670601	27620631	24773090	25688373	28420529	22451448
meta0464	alpha-Ribazole	C14H18N2O4	C05775	132-13-8	Heterocyclic compounds	Heterocyclic compounds	10456455	10195782	4689956	9795688	10213915	10895131	8484762	12564983	11924259	8419453	19253841	11306640	15999586	17722780	15838861	5629039	16264947	17921159	22246999	30365207	27937229	25748094	18927589	24798751
meta0465	2-Acetylpyrrole	C6H7NO	-	1072-83-9	Heterocyclic compounds	Heterocyclic compounds	10598250	10195782	9667682	10716637	10176438	10895131	8484762	12564983	10609919	8419453	19253841	11753601	15999586	17722780	15838861	7355157	16264947	17921159	22246999	30365207	27937229	25748094	18927589	24798751
meta0466	Thiamine	C12H18Cl2N4OS	C00378	70-16-6	CoEnzyme and vitamins	Vitamin	22524755	20901975	25160934	20535384	21025551	22634049	20246003	20675047	22482344	24127442	25234775	24378973	17025094	16212691	16730910	15050126	15702881	15336401	30342457	28954259	30225389	181304	25716472	24282543
meta0467	Laricitrin 3-glucoside	C22H22O13	-	-	Flavonoids	Flavonoid	2.1756e+06	2.26186e+06	1608857	2241926	2078370	2200387	2408942	1742169	2335460	1679731	2580259	2698336	497912	969008	454984	1080027	508876	835197	23480074	26172776	25784464	30182117	25995131	27219796
meta0468	Chrysomycin A	C28H28O9	-	92841-46-8	Others	Others	22196179	22103080	20513867	18017937	17734496	20754388	25785323	30124103	27348973	28003226	26916133	27898785	4858859	4331352	3087235	4371662	4060303	4195274	8816764	8441984	9187080	9530419	8285709	8448246
meta0469	3-Hydroxybenzoic acid	C7H6O3	C00587	36320	Benzene and substituted derivatives	Benzene and substituted derivatives	22554246	21969734	23678363	20255014	22168793	20201534	17926776	19511502	16793308	17933925	17689340	19096606	24171895	30116178	23565031	23402108	22157091	22213132	19477375	20829586	18257012	22446370	24633050	25030376
meta0470	Caffeic acid	C9H8O4	C01481	501-16-6	Benzene and substituted derivatives	Phenolic acids	18722086	16389416	13339517	15886764	12290785	16229292	20649991	16857027	16368637	10806458	17047711	14464933	15896782	18557496	15514450	18589343	16696013	17969623	28755042	27588835	25858469	25935757	29770307	30033362
meta0471	Methyl glycyrrhetate	C31H48O4	-	1477-44-7	Organic acids and derivatives	Organic acids and derivatives	29723881	27094680	27488544	24135162	24166543	23800917	747746	835672	1000779	917374	623749	686532	28918580	19490645	25376710	27650521	16697793	25849331	9103455	9356631	8174536	9426854	7265434	8797140
meta0472	Trp-Phe-Gln	C25H29N5O5	-	-	Amino acids and derivatives	Small Peptide	21254456	20380609	20925615	18481149	16671914	17550542	26325868	29657893	25559069	27969151	24704062	27316397	15347018	14574399	13637394	16073042	14523085	14228409	24221060	22780584	23562418	24500836	23611425	8319624
meta0473	4-Hydroxy-l-tryptophan	C11H12N2O3	C21777	25242-90-4	Amino acids and derivatives	Amino acids and derivatives	25077244	25627147	25490063	22427591	23736788	25349069	26780809	27496053	24775041	29560447	28165754	27645173	8009562	8279926	7654756	7993405	7092853	7167061	10916085	10821378	11255555	10813976	10421782	10387379
meta0474	3-Indoleacetonitrile	C10H8N2	C02938	771-51-7	Heterocyclic compounds	Indole and Its derivatives	28339733	27340591	23992694	24109345	23878685	24203147	18487270	29495408	4308354	25470320	24197100	28878593	11117841	7477944	5516418	5174353	13111755	9232816	6594227	15049257	7615362	11902590	7986838	11318733
meta0475	[2-hexadecanoyloxy-3-[hydroxy-[2-(methylamino)ethoxy]phosphoryl]oxypropyl] (Z)-octadec-9-enoate	C40H78NO8P	-	-	GL	DG	16114855	20636876	17334921	18240385	18681739	20048740	23918336	27575637	24224094	25120590	25047705	29451869	8510034	13342067	11430530	12474008	14242515	14712448	9891440	9505209	8903406	9711141	10491105	9040211
meta0476	D-Phenyllactic acid	C9H10O3	C05607	7326-19-4	Organic acids and derivatives	Organic acids and derivatives	21362183	23619787	22127799	21505911	19886185	20775401	17196903	15686647	14827004	14904321	15260406	13707968	20181736	21035629	18745163	29439441	21837635	19068257	18991727	18543105	19684294	19974586	19575947	17421007
meta0477	beta-D-Glucopyranoside, 4-ethenylphenyl 6-O-(6-deoxy-alpha-L-mannopyranosyl)-	C20H28O10	-	86849-78-7	Benzene and substituted derivatives	Benzene and substituted derivatives	19356007	19514615	19775460	18144141	16785739	16164508	26319198	26317867	25938322	25684036	23265261	23385922	21901451	17075103	18973408	18890611	17727340	17870923	27789190	26258607	26187966	27687365	26013813	27889747
meta0478	Secologanin	C17H24O10	C01852	19351-63-4	Terpenoids	Monoterpenoids	27200925	29396594	24644195	26042136	22454501	23746903	22356394	19765446	20124530	22576558	26051128	21532136	19487157	19402113	19740123	21923068	21979321	18600846	17483471	22896524	23285389	24555823	23648917	20731736
meta0479	Phosphoserine	C3H8NO6P	C01005	407-41-0	Amino acids and derivatives	Amino acids and derivatives	10623253	9415070	10636251	10385630	10006620	10084218	9501874	9667274	10015289	8870579	8593758	9434060	14141753	14962103	13251435	16033814	13924406	13881465	27472850	29329292	28930573	24995601	27082295	27356217
meta0480	Sinapic acid	C11H12O5	C00482	7362-37-0	Benzene and substituted derivatives	Phenolic acids	25524892	26263418	26089474	24991599	23842708	27946676	22399325	22973252	21867049	22191190	22648640	21680109	24543819	23041350	23546082	23708314	22760372	19718213	26292384	26289046	26884360	28741347	25122220	27819776
meta0481	2-Oxoglutaramate	C5H7NO4	C00940	18465-19-5	Amino acids and derivatives	Amino acids and derivatives	16081100	13350300	17877294	13630372	13526007	17121081	25410385	22449614	27660226	23986499	25143555	28090612	25382274	23841651	24526972	24998528	25015288	23346345	28819211	28405297	29060264	27994188	25792185	23691127
meta0482	Phe-Trp-Glu	C25H28N4O6	-	-	Amino acids and derivatives	Amino acids and derivatives	28890050	18853051	19081360	18162291	20172592	20193568	3990274	5116695	4235667	3706716	4711649	6262029	13050120	18719310	13818422	12609302	11181017	14129413	5518042	5538604	7890070	762885	5637383	7390606
meta0483	Homoplantaginin	C22H22O11	C17762	17680-84-1	Flavonoids	Flavonoid	15307217	16825682	16430736	14704029	14908389	14156802	16212269	19063556	18637684	20150579	17268693	19186273	26776105	27739315	26973545	25958732	24311198	28778667	18836742	24027705	24436007	27265394	25026169	24111847
meta0484	Artobiloxanthoe	C25H22O7	-	121748-25-2	Flavonoids	Flavonoid	21650891	21580017	22965841	21962538	22054934	23066572	24225625	22822170	25194700	23929701	23321734	22636607	27606003	27204517	26554565	26267926	25348073	26869974	25165871	25258340	26249364	23478480	23930156	23274679
meta0485	(2R,3R,4S,5S,6R)-2-octoxy-6-[[(2S,3R,4S,5R)-3,4,5-trihydroxyoxan-2-yl]oxymethyl]oxane-3,4,5-triol	C19H36O10	-	-	Alcohol and amines	Alcohols	4.0499e+06	2.97953e+06	2313361	2760257	3342616	2284645	21652689	21856824	23446076	20344450	22119259	22770156	4123219	2522217	2648328	3212674	2651880	2304869	28681675	27814435	28018819	27192581	28281547	28721714
meta0486	Methyl chlorogenate	C17H20O9	-	29708-87-0	Benzene and substituted derivatives	Phenolic acids	24009150	23717597	21559436	24944093	23015946	22922523	28489768	25342336	27682209	27302292	25379893	23474180	12455679	14124273	11229973	12671434	12713392	13442125	12456761	12350259	14301929	12815093	14289592	13976692
meta0487	Neocarlinoside	C26H28O15	C10109	83151-89-7	Flavonoids	Flavonoid	14927063	17251748	17502722	19668601	16542308	15709134	28280305	19063931	15619786	25741470	22503948	21616953	8631445	10426645	10341562	8024148	9735396	8186490	12649013	14455893	7476769	11075221	12001625	19432155
meta0488	2-Hydroxyglutarate	C5H8O5	C02630	2889-31-8	Organic acids and derivatives	Organic acids	27522932	21228631	25947880	25393941	22180662	27365197	19025648	20767619	22757639	19416496	24130344	28236659	6504488	6979773	7706135	8871541	8766506	6797362	19601588	22012927	20436170	24273496	19448440	21257662
meta0489	Syringic acid	C9H10O5	C10833	530-57-4	Benzene and substituted derivatives	Phenolic acids	26922685	26339493	25527457	22304541	28231396	24717669	18881860	21439670	18242383	19841467	18779762	18578047	18366305	18450000	19066635	20985677	17801173	17842627	17136397	17602831	17326121	17945706	19356275	18016704
meta0490	Leptosphaerin	C8H11NO5	-	28876-39-3	Heterocyclic compounds	Heterocyclic compounds	1.64413e+06	1.82428e+06	2066044	2389823	1523228	1911166	3834613	3157327	3717037	3232316	3486167	3025686	26407098	26724252	28159841	22831088	25985949	22057092	7894886	7537492	8166838	8572946	7767769	7511691
meta0491	Quinapril	C25H30N2O5	C07398	85441-61-8	Heterocyclic compounds	Heterocyclic compounds	5.89873e+06	7.02836e+06	8249125	8226221	6744589	6821242	1995359	4632107	3773000	5141125	4049554	4813600	22881224	24068647	22567111	27897768	27721080	25068711	11964470	10912024	12273975	18740079	13835054	18274173
meta0492	2-Benzylmalate	C11H12O5	C20653	16947-49-2	Organic acids and derivatives	Organic acids	27889155	24637120	26285141	25393211	23592741	27846663	23679422	22992984	21739111	23387518	22049950	25386211	19581198	20430313	19058433	20933354	22341804	18031927	18173482	19260815	19943365	7390039	22021339	20408632
meta0493	Archangelicin	C24H26O7	C09116	2607-56-9	Heterocyclic compounds	Heterocyclic compounds	27876794	27371644	24537379	27689782	25982292	25999283	20676440	22889197	20558848	21215938	21067475	24738010	8114357	8397387	7131861	8215222	9371063	7656280	4423357	4728737	4766035	5203795	4356445	4783624
meta0494	Scandinone	C26H26O5	-	-	Aldehyde,Ketones,Esters	Ketones	24013582	27804244	27069271	25443829	27102657	27200010	20507883	25410326	23514946	26793501	23985220	24925408	9383615	12660517	9774717	10715033	13403630	10616494	10813037	12024302	11939085	10861144	1011461	12016359
meta0495	Xanthurenic acid	C10H7NO4	C02470	59-00-7	Organic acids and derivatives	Organic acids	10860085	9.99931e+06	8896021	9869294	8644644	9949864	9563788	11807187	10668119	10115107	9138367	10414066	15265028	13565350	15319980	16546412	17016606	13744123	26446679	22678350	25862987	27746065	23452925	24127382
meta0496	5-Hydroxy-6-methoxy-3',4'-methylenedioxyfurano [ 2",3":7,8 ] flavanone	C19H14O7	-	-	Flavonoids	Flavonoid	22893463	22175371	20578344	19972326	19715256	27738950	13910444	18964314	14847594	12748445	15495436	16699637	12832112	12208813	11957450	13173287	13769570	13513597	9530442	8746088	9014668	10569568	12136216	12561984
meta0497	4-[3-methyl-5-(5,6,7-trihydroxy-1,2,4a,5-tetramethyl-3,4,6,7,8,8a-hexahydro-2H-naphthalen-1-yl)pentoxy]-4-oxobutanoic acid	C24H42O7	-	-	Organic acids and derivatives	Organic acids	26501271	27221828	24923966	23731090	23745694	25327541	21263912	25311188	22378867	25462236	20845010	21580289	19040290	22860509	16557148	19983230	22965367	19921736	21786210	20971744	22261610	22595832	23844518	19655493
meta0498	Toonacilin	C31H38O9	C08785	66610-71-7	Terpenoids	Sesquiterpenoids	18545602	21238617	16415356	9028627	15934478	15157570	16465409	20652849	17456405	15458617	20234084	17187589	14142617	2995172	16388977	16066944	16002893	14834654	17558114	15150035	17224267	18225005	27444602	16278417
meta0499	Gentisic acid	C7H6O4	C00628	490-79-9	Benzene and substituted derivatives	Phenolic acids	22970034	19467108	14073843	19302266	16004916	16583072	13451034	12707503	10443970	12396431	15329636	15256010	19737631	22014792	23977058	19875093	18300602	19905979	12573988	27354990	22297088	22728241	25904528	14337916
meta0500	1-(2-Chlorophenyl)-N-methyl-N-(1-methylpropyl)-3-isoquinolinecarboxamide	C21H21ClN2O	-	85532-75-8 | 85340-56-3	Alcohol and amines	Amines	19760242	21924685	18294791	12599713	16511526	19441474	24390564	27276708	22608740	26580960	23028741	27013056	4615247	6064691	6286909	6351807	6302479	6211363	8183153	7733550	7599817	8731948	7762489	7724811
meta0501	Gramine	C11H14N2	C08304	87-52-5	Heterocyclic compounds	Indole and Its derivatives	19814417	27233584	24560450	16972813	20276975	17534189	19281509	21101542	18159101	14746168	15802354	20013001	15776145	17764376	15210339	20151309	20826819	19148612	13122644	14325350	14613067	14921777	15157709	16949230
meta0502	Acetylarginine	C8H16N4O3	-	35436-73-8	Amino acids and derivatives	Amino acids and derivatives	25098329	25673603	26439013	24963764	23092491	22258417	18209472	18086348	16803977	14828942	13680333	18204706	27156748	24029013	25814933	22719691	25482095	24274888	11758924	11165174	10287180	12653209	11567954	10574976
meta0503	2-Ethyl-4-hydroxy-5-methyl-3(2H)-furanone	C7H10O3	-	27538-10-9	Aldehyde,Ketones,Esters	Ketones	27050370	9.49321e+06	24773093	23481910	7974841	11015114	25959062	22102848	23654651	26278329	25423891	14160994	4556894	5478144	4526025	4728394	4507247	4663920	10611096	9420310	9996575	8960277	9773166	10679756
meta0504	3-Hydroxyadipic acid	C6H10O5	-	14292-29-6	Organic acids and derivatives	Organic acids	27044739	21404771	12800067	20156391	15237893	14283023	20508372	14580811	14924384	20713888	21454441	18972024	19212940	21932417	22675221	23177680	21945181	21572870	13857110	21951281	19913031	23553225	21931619	18683379
meta0505	Plantagoside	C21H22O12	C17531	78708-33-5	Flavonoids	Flavanones	22352865	23030499	19200987	22387337	20607230	23158513	19004958	20994978	20016499	20938771	20729489	21045951	21294144	23481385	20603939	25695703	24062369	22826378	25734812	19700502	22917346	24223835	25162340	26749903
meta0506	Cytochalasin e	C28H33NO7	-	36011-19-5	Benzene and substituted derivatives	Benzene and substituted derivatives	21765164	23075590	26229447	15707342	17263616	15516365	7193615	15866959	16632031	11528877	9701326	11254667	15564325	15307570	12843926	12904352	15091220	15773912	618840	1202265	1601097	1312045	1032117	1906655
meta0507	Protostemonine	C23H31NO6	-	27495-40-5	Alkaloids	Alkaloids	21765164	23075590	26229447	15707342	17263616	15516365	7193615	15866959	16632031	11528877	9701326	11254667	15564325	15307570	12843926	12904352	15091220	15773912	1462755	1255389	1451415	1142737	1346654	1754943
meta0508	Methyl(Z)-5-(1-propynyl)-2-thienylacrylate	C11H10O2S	-	-	Others	Lactones	15571511	14737590	14201992	13195593	13337627	13853018	16237307	15564087	958603	15545181	16397990	17603485	18622985	19421714	18034333	21054675	21922009	21422127	24449199	23560883	23760745	26183945	25376182	23248896
meta0509	L-Homophenylalanine	C10H13NO2	C17235	943-73-7	Amino acids and derivatives	Amino acids and derivatives	18204831	14456357	16621159	7163309	15319037	14505414	15243660	9255333	14799072	14778113	13493614	7593469	14933004	13489366	14076269	19523109	21293716	17554971	21339278	22515279	22903744	26084100	22736123	18763910
meta0510	Clozapine N-oxide	C18H19ClN4O	-	-	Heterocyclic compounds	Heterocyclic compounds	11780361	9.71755e+06	8761643	11235024	8634690	8974837	15802586	15332405	15674732	14395361	13934610	16190156	17808659	26011666	16468947	22508470	16947908	17162157	6893353	6324703	8153566	7774238	7495120	9134389
meta0511	Ketanserin	C22H22FN3O3	C07464	-	Heterocyclic compounds	Heterocyclic compounds	25882323	24458452	22934229	22597886	22097581	22934430	15495162	15567978	14765620	15919543	14800847	16395630	13364060	15886416	13920637	13890369	15089541	15273634	3408471	3377646	3252409	4252029	4066190	3320155
meta0512	Erosnin	C18H8O6	-	-	Heterocyclic compounds	Heterocyclic compounds	22178937	25622506	21926802	21643205	20699084	20323242	13569047	13513440	13515984	13100239	12886828	14099957	10431659	17626578	16155131	16827027	16855969	12844400	14096360	12431011	13783499	14990318	12541384	12859384
meta0513	2-Naphthalenesulfonic acid	C10H8O3S	C16202	120-18-3	Benzene and substituted derivatives	Benzene and substituted derivatives	11160528	10146719	10434850	11596166	8775233	9377989	19013012	19132221	19657301	18982009	18246002	20202244	8414704	8211313	8287970	9362913	9704691	9694803	20507655	21125446	23284208	20568009	25242413	21254152
meta0514	Thysanone	C14H12O6	-	233279-24-8	Benzene and substituted derivatives	Benzene and substituted derivatives	13563283	12482716	15051475	15295525	15161541	11360874	13811766	15086690	13987258	13885615	13579660	25114305	5669356	6009849	4912015	5684477	7100739	6132289	13674454	15639881	12725234	2831889	13379754	15135309
meta0515	6-(3-Ethenylphenoxy)-3,4,5-trihydroxyoxane-2-carboxylic acid	C14H16O7	-	-	Organic acids and derivatives	Organic acids	16621365	21920416	24330187	20845977	24047759	25052828	24117232	17340736	19153574	20378421	22818916	23423838	19800622	20698539	18812046	18277282	17980129	18290690	20308178	21552049	22593869	19876974	18823424	16258346
meta0516	m-Aminobenzoic acid	C7H7NO2	C18090	582-33-2	Benzene and substituted derivatives	Benzene and substituted derivatives	25009625	24453031	19743969	20949112	23739642	24838058	11904675	7061325	12394306	10411913	12835529	11350798	16724722	16251652	15024034	16045092	16457082	15868780	6328646	8005238	6892814	9176150	8860049	9018475
meta0517	Kaempferol-3-O-(6'''-trans-p-coumaroyl-2''-glucosyl)rhamnoside	C36H36O17	-	111957-48-3	Benzene and substituted derivatives	Benzene and substituted derivatives	11424950	10599918	4918522	9709665	9821728	7943338	12309425	10346068	10338579	12321344	10055107	7815639	5521450	6247867	5574521	5572478	4802587	6340551	20819142	24756412	20845058	6695863	21301785	22395594
meta0518	Salvianolic acid G	C18H12O7	-	-	Benzene and substituted derivatives	Phenolic acids	22098319	24688408	20194128	20174617	21402513	20697180	13989357	19349987	15833361	17469782	15144182	17057340	16828775	18014474	16777325	20389191	20614868	18923725	14559334	13623560	14277109	17478848	14039399	16762734
meta0519	p-Xylene	C8H10	C06756	106-42-3	Benzene and substituted derivatives	Benzene and substituted derivatives	12882799	24588458	11795654	9971657	10616039	10693100	12841818	19744768	10477472	18016808	9189382	23380095	17283921	16421555	16002409	17654665	16594986	15129537	19925432	16071273	17316349	20529903	14661061	20621679
meta0520	Suberylglycine	C10H17NO5	-	60317-54-6	Amino acids and derivatives	Amino acids and derivatives	16886393	15278503	16704758	14618708	15119890	16198273	24117232	21520884	23057418	23151147	24541931	23423838	11775026	13219606	9950572	11019575	11134509	10649498	15251537	15524048	17514901	15678502	14358059	13842219
meta0521	4-Pyridoxic acid	C8H9NO4	C00847	82-82-6	CoEnzyme and vitamins	Vitamin	12978228	17594969	17745424	10459364	15596146	17759476	12916681	20459137	15072395	19786828	21299990	19087718	13834798	19810944	12837357	17566553	18903208	15483706	21930963	21390689	20723042	24517616	18705106	18131095
meta0522	N-ethylguanidinoacetate	C5H11N3O2	-	1372344	Organic acids and derivatives	Organic acids	20718585	20233342	21766300	20277850	19711813	20769250	20428058	21311740	18719278	15567240	17503928	20619345	22106066	24486440	21791613	24050733	23749618	21960430	5155969	4578858	5508894	4792283	4560802	5022234
meta0523	Halofantrine	C26H30Cl2F3NO	C07634	69756-53-2	Benzene and substituted derivatives	Benzene and substituted derivatives	13427934	15156286	12844061	16599978	11794390	15876878	14670519	17504006	14982492	15796363	13839051	14809266	18534458	17712962	17785796	18729762	18941598	24424130	10178408	10977423	11384893	12990917	11602855	11122777
meta0524	3-Oxooctadecanoic acid	C18H34O3	-	-	Organic acids and derivatives	Organic acids	9.13752e+06	8.89072e+06	10156734	9737372	9535099	3809164	20910618	18530709	20709432	18091426	15339800	20853095	21783634	23178636	21019981	19669748	24387808	15818096	17759389	19221722	17172013	12395231	18835295	20468402
meta0525	Aspulvinone H	C27H28O5	C02008	57744-69-1	Benzene and substituted derivatives	Phenolic acids	14891244	13907771	11964198	24285505	14752784	24285502	10257702	13741375	12860180	15041554	13945254	13818133	16253603	8912751	11218052	7560480	9078335	8127732	14458328	13811513	13254045	10715406	14712314	4013829
meta0526	2-Phenylpropanal	C9H10O	-	93-53-8	Benzene and substituted derivatives	Benzene and substituted derivatives	16416602	24283372	9850424	12413074	6067573	24279063	13556027	16144421	13551828	11542331	13946929	11233411	8329722	20186079	16453174	17316990	10296172	9754911	13160684	11715743	13137878	11227485	12442704	11737915
meta0527	N-(2,6-Dimethylphenyl)-2-hydroxyacetamide	C10H13NO2	-	29183-14-0	Benzene and substituted derivatives	Benzene and substituted derivatives	23070016	21619269	15086772	20950164	23954068	451679	18512205	23107412	18645145	24271317	23425618	18634242	10470042	9911003	10651362	13359111	10184194	10455825	12903014	18725962	17201275	14500931	13696154	17015886
meta0528	Met-Gly-Met	C12H23N3O4S2	-	14486-10-3	Amino acids and derivatives	Small Peptide	19071536	18766740	12692658	17105118	17748564	5532177	18678624	14563354	17813136	14932278	13220021	10849284	24250447	17722801	20957727	21565414	21893749	18194500	13999144	12465789	12334376	15566908	15780821	15343927
meta0529	2-Ketobutyric acid	C4H6O3	C00109	600-18-0	Organic acids and derivatives	Organic acids	15006224	10011865	13395229	1979103	11369536	10643122	13475432	10236479	10901370	11269474	13336157	12088138	11025942	11199814	20616555	6176685	17685232	10671839	17019498	21258291	16103031	24101800	19314107	11344409
meta0530	heliocide H3	C25H30O5	-	64960-69-6	Benzene and substituted derivatives	Benzene and substituted derivatives	14183904	17062136	22760111	15891576	22853206	11034327	19961270	22335403	15776021	13318131	24070928	21638678	15222957	15842377	15803183	17897296	18165760	11878629	19702267	19899182	19906012	18157487	16797664	23204788
meta0531	5,7,2',4'-Tetrahydroxy-3-geranylflavone	C25H26O6	-	376361-87-4	Flavonoids	Flavonoid	24060332	22502674	21568932	22364445	21307440	22207018	20287619	19626522	20202785	18278652	19946535	21182660	6906223	7315370	5689646	6833788	6336927	6142425	6712176	18652594	16477183	18516160	16947166	7853223
meta0532	1-Naphthyl glucuronide	C16H16O7	C11586	17238-47-0 | 27710-10-7	Benzene and substituted derivatives	Benzene and substituted derivatives	19387843	24027694	19650995	19459944	22637531	20826922	434030	1126385	1126705	1352569	745553	727442	16993628	22310128	17254458	18681728	23735223	19080732	1051258	1043540	321313	674010	486417	893859
meta0533	Phosalacine	C14H28N3O6P	-	92567-89-0	Amino acids and derivatives	Amino acids and derivatives	23973646	13231202	21867999	20194850	20320967	19795904	18869204	16282192	15452862	15564988	14309024	14742218	3507310	3662207	3501356	4713163	3796708	3608396	10363060	10354826	11841260	10307905	10053266	10048602
meta0534	Sn-Glycerol 3-phosphate	C3H9O6P	C00093	-	Lipids	Glycerophosphates	6.16283e+06	6.25308e+06	6432438	6920512	6729571	5917203	6417738	6487757	8107375	7988847	9300336	6071448	14546245	13340995	14310090	13946334	12851178	15007978	21951048	19533228	16891339	18630348	23914987	19394299
meta0535	2-[2-[(Z)-pent-2-enyl]-3-[3,4,5-trihydroxy-6-(hydroxymethyl)oxan-2-yl]oxycyclopentyl]acetic acid	C18H30O8	-	-	Lipids	Others	17637710	19314590	16571204	19098267	20316452	19941753	17626017	16639687	18370149	15564630	15774154	14567490	19264306	20800263	18235109	23906354	20494442	19349799	18136626	18393750	19746052	16222094	19677911	17928511
meta0536	8-Caffeoyl-3,4-dihydro-5,7-dihydroxy-4-phenylcoumarin	C24H18O7	-	-	Flavonoids	Flavonoid	23100844	23687381	23350960	22919444	23646941	22280461	16689138	19394108	16492871	19411022	16985401	20881240	19271610	16185102	19844801	19680757	17693587	17257790	17976780	17863138	16614686	19499574	16187615	16258230
meta0537	Pentaethylene glycol	C10H22O6	-	4792-15-8 | 113894-92-1	Alcohol and amines	Alcohols	20728651	20730117	16310334	17647086	18870426	18300935	23589632	23643686	20946014	22379298	21347422	22076448	12002063	13157502	13664127	14513133	14137820	14909988	7644565	7531039	7466838	7254572	6379474	7098891
meta0538	12-Aminododecanoic acid	C12H25NO2	-	693-57-2	Organic acids and derivatives	Organic acids	16382547	16955320	4799236	15396176	14801431	17806099	12978701	15198008	13208035	16042710	15593243	13302134	23414573	1903328	16686243	15532095	20335226	15576207	11362857	15287320	15633177	14766403	2838143	10486606
meta0539	S-Glutathionyl-L-cysteine	C13H22N4O8S2	C05526	-	Amino acids and derivatives	Amino acids and derivatives	8.39737e+06	10039721	13981845	10435291	10767345	10124501	11341746	9280457	9751971	13125456	8445276	10376751	20910313	20102042	23298274	21290574	16601325	21585769	18482349	14620596	13276270	12716985	16260628	12474627
meta0540	3b,12b-Etheno-4H-cyclopenta[1,2]phenanthro[9,10-c]furan-1,3-dione, 10-acetyl-5-(acetyloxy)-3a,5,6,7,7a,9,9a,10,11,12,12a,12c-dodecahydro-7a,9a-dimethyl-	C27H32O6	-	25495-42-5	Others	Others	16610366	15312944	13983939	14062100	15084276	13201352	19972225	23266050	16339407	16321750	22606665	21403257	13176331	15167328	12897130	13848187	15075560	13350202	18844781	18858678	19252121	19509645	4414796	20560984
meta0541	D-Ribose	C5H10O5	C00121	613-83-2	Alcohol and amines	Alcohols	16582594	16504443	15876096	15579258	18260929	20267012	17708673	23224573	20480793	20655236	18695562	19396412	13093756	14141715	14020312	14827383	13877070	13016143	19040293	20192463	18798781	19500740	16834549	18210503
meta0542	Deserpidine	C32H38N2O8	C06541	131-01-1	Alkaloids	Plumerane	16400232	15341293	15719313	14012799	13473546	14688183	12066361	14774668	10659743	13171529	12365366	13763182	22938905	21657547	21594799	22684054	21688994	20204269	3244681	3053935	3403096	3038477	2734200	3450329
meta0543	2,4-dihydroxy-5-[(E)-2-(3,5,8-trihydroxynaphthalen-2-yl)ethenoxy]carbonylbenzoic acid	C20H14O9	-	-	Benzene and substituted derivatives	Benzene and substituted derivatives	20276665	21825018	18776617	17981323	22835480	18955539	15732580	19639296	14771350	17172155	15815950	16411663	12992357	13210478	13357143	16430518	15318485	15446495	15813541	14186727	16137655	19537068	16573607	20604200
meta0544	2-Aminoisobutyric acid	C4H9NO2	C03665	62-57-7	Organic acids and derivatives	Organic acids and derivatives	22252859	18940048	22172741	18199058	19160215	20797760	17713622	17298858	18236073	17674037	18365854	20441030	13899664	14011716	13671384	14295093	14473477	13971472	20177690	21473063	22648845	21941149	19194771	17917488
meta0545	Nopaline	C11H20N4O6	C01682	22350-70-5	Organic acids and derivatives	Organic acids and derivatives	19831675	16996432	19234342	20341366	22613428	20210236	4717932	8941075	6805152	7866206	7122146	7693455	11500339	13795636	10278152	14334687	13943985	18556906	3164755	3353671	3187576	2721653	3248168	3392815
meta0546	5,7-dihydroxy-3-[3-hydroxy-4-methoxy-5-(3-methylbut-2-en-1-yl)phenyl]-8-(3-methylbut-2-en-1-yl)-3,4-dihydro-2H-1-benzopyran-4-one	C26H30O6	-	-	Benzene and substituted derivatives	Benzene and substituted derivatives	15602128	15312944	13983939	14062100	15084276	3818925	19972225	21727944	16339407	16321750	22606665	21403257	13176331	15167328	12897130	13848187	15075560	13350202	14485046	18858678	19252121	19509645	3504003	20560984
meta0547	Phe-Trp-Phe	C29H30N4O4	-	-	Amino acids and derivatives	Amino acids and derivatives	16610366	15312944	13983939	14062100	15084276	9382427	19972225	1538105	16339407	16321750	22606665	21403257	13176331	15167328	12897130	13848187	15075560	13350202	18844781	18858678	19252121	19509645	4414796	20560984
meta0548	Tyr-Gln-Phe	C23H28N4O6	-	-	Amino acids and derivatives	Small Peptide	18395730	18901492	20096286	8621299	11746380	18372510	2683015	20645725	12349562	17968821	17836657	18571705	17464783	15431457	17653910	12010136	19262512	17057478	20197045	22543645	21756745	21734796	21248373	21686912
meta0549	4-(1,3-Benzodioxol-5-ylmethyl)-3-[(3,4-dimethoxyphenyl)methyl]oxolan-2-one	C21H22O6	-	-	Lignans and Coumarins	Lignans	17687637	18503059	16476496	17459676	21344531	18307183	14625142	20780345	14255743	15238790	14711866	19302590	19178259	22487540	19820747	22236027	20993348	21449737	13135572	13039834	12950675	13886006	12294665	12678135
meta0550	N-(6Z,9Z,12Z-octadecatrienoyl)-ethanolamine	C20H35NO2	-	150314-37-7	Alcohol and amines	Amines	11539619	14633282	8655832	12261102	16385845	10340693	9390917	10403039	20361366	14010245	13082856	13289205	15017853	8047574	8420899	9663034	18182647	15860791	10897401	8354001	22313264	6769504	10207998	10754299
meta0551	Tetramethylquercetin 3-rutinoside	C31H38O16	-	58528-03-3	Flavonoids	Flavonoid	249038	247184	234135	229403	239658	234960	355859	253920	554346	268580	369792	584959	14513341	14317928	14993891	13109033	13443706	12140029	22203154	6730524	20439452	21313146	21455796	18964583
meta0552	Fenoxanil	C15H18Cl2N2O2	C18519	115852-48-7	Benzene and substituted derivatives	Benzene and substituted derivatives	14394915	13226899	13557338	13757952	14157885	13942196	14753470	18092024	17400967	18435269	18559193	20210820	8838737	7335543	10318198	10497325	4995062	8428111	18437707	375998	16617851	22047213	16206304	17495060
meta0553	Sparfloxacin	C19H22F2N4O3	C07662	110871-86-8	Benzene and substituted derivatives	Benzene and substituted derivatives	15594975	19478132	17486889	16324631	17611928	18627361	18046963	18477869	18825445	22025441	18973769	19043790	15740762	15476180	15890736	14908129	15586531	15318858	20311593	17061921	18352016	17005380	17310531	18551791
meta0554	Deoxygaudichaudione A	C33H40O6	-	-	Aldehyde,Ketones,Esters	Ketones	9.46383e+06	21839524	15066236	16374950	19287964	19530421	12423988	8087740	13782609	14250841	12917503	12234181	6135982	15861402	15779637	17549732	17115635	15827466	11204157	11778048	14073565	15005403	13353552	13900550
meta0555	1,3-dimethyl-1H-pyrazolo[3,4-b]pyridin-5-amine	C8H10N4	-	19736-04-0	Alcohol and amines	Amines	19978551	21787229	17273481	17159024	18357916	18742003	14630742	15270673	14428522	14295367	13419523	14864015	13325277	13642550	11752256	14931949	13164349	12537659	11542623	12057050	11130110	12632642	12260555	12107824
meta0556	3-Phenylpropanal	C9H10O	-	104-53-0	Benzene and substituted derivatives	Benzene and substituted derivatives	19981922	20466004	16692836	21044868	17056441	21709254	12777548	16015933	15165018	13667253	16473181	19719683	13430120	11898895	12140843	13766748	10728554	10876784	11191616	10938140	11567044	10235202	10724416	14013044
meta0557	N-hydroxy-L-tryptophan	C11H12N2O3	C19716	87843-31-0	Heterocyclic compounds	Heterocyclic compounds	19985720	19813662	16644078	15561607	19152009	21613222	15843692	19046918	16694596	19833441	20582180	18866244	4177760	5683516	7264641	5304100	4447709	3826483	10708961	6288395	8848146	7472217	5922109	6008979
meta0558	Phenylglyoxylic acid	C8H6O3	C02137	611-73-4	Organic acids and derivatives	Organic acids	19665950	21588566	19009732	18541979	16432586	17330887	13139142	14003360	13616345	12204290	12242115	13272780	16216452	16671959	14691530	15096358	14917285	14123735	11045268	11064323	10668093	11011937	10378728	10876846
meta0559	2,3-Dihydrobenzofuran	C8H8O	-	496-16-2	Benzene and substituted derivatives	Benzene and substituted derivatives	13907510	15653547	14708789	18879280	16143332	13593752	14238238	14890087	14294821	18339483	16000658	14953127	18678400	17352268	18488691	5883253	17644633	21552998	16163155	7499013	15161374	17778447	15096674	17211297
meta0560	(1S,4aS,7S,7aR)-7-methyl-1-[(2S,3R,4S,5R,6R)-3,4,5-triacetoxy-6-(acetoxymethyl)tetrahydropyran-2-yl]oxy-1,4a,5,6,7,7a-hexahydrocyclopenta[c]pyran-4-carboxylic acid	C24H32O13	C11647	-	Organic acids and derivatives	Organic acids	5.39102e+06	4.64461e+06	6953303	3409804	5987043	6600215	7582385	7355035	6805387	8970721	8604025	8013593	1147058	644948	1756249	1997475	1577091	632512	20033271	18806790	19202670	18705418	21451008	19112258
meta0561	Indoleacetic acid	C10H9NO2	C00954	87-51-4	Organic acids and derivatives	Organic acids and derivatives	20180260	21440592	17898339	16060523	21246426	19237723	14612435	15672352	13708039	14025741	13582918	15349395	9253487	9897801	8604181	9202926	8864858	8988381	8281644	9949466	10080756	8671673	8525027	9320937
meta0562	Spironolactone	C24H32O4S	C07310	19000	Others	Others	9.83585e+06	15165591	11653746	14408654	13413386	15836752	19237456	15807632	10704394	18546865	12381187	14059771	5602630	12092127	10270161	5625684	12523068	10679134	15805107	17343337	20892510	21334995	17592938	18168665
meta0563	Triptophenolide	C20H24O3	-	74285-86-2	Terpenoids	Ditepenoids	16681642	15837144	15511381	17538539	17439549	15795729	20254795	21268146	21135278	19540962	18162712	19613946	9422078	11782539	8030281	10421745	14054797	10790105	10857565	10484653	9141936	11097867	10322007	7240080
meta0564	9(S),12(S),13(S)-TriHOME	C18H34O5	C14833	97134-11-7	Lipids	Free fatty acids	19951890	13993802	12386648	10650213	10562676	11674214	14384597	21130455	19563903	17643662	17107933	18552280	17663577	18389049	15205621	16282065	14131258	14835495	16379131	14297933	12918157	13178262	11887052	4913466
meta0565	PI 18:2	C27H49O12P	-	-	GP	PI	16522700	16526463	20785138	4395192	18514821	21078247	13368286	10705166	15861822	18626133	13297112	8183554	5391084	7816301	7656025	7657704	6871144	5929496	6916572	4850028	6490614	7012526	6258902	3799372
meta0566	Pyridoxamine phosphate	C8H13N2O5P	C00647	529-96-4	Organic acids and derivatives	Organic acids	11521708	12010716	11123587	10002103	21045860	11552764	7154998	8477610	8305183	8685388	8047421	8611829	9502145	9752295	8861503	9073495	8987891	9425992	10926229	11625866	11457564	11933266	10688417	11166195
meta0567	(20E)-7-butyl-11,16,23,24,25-pentahydroxy-10,19,20-trimethyl-15-methylidene-8,13,28,29-tetraoxatetracyclo[22.3.1.13,6.012,14]nonacos-20-ene-9,18-dione	C33H52O11	C20007	-	Benzene and substituted derivatives	Benzene and substituted derivatives	18123499	17595171	14439834	13952805	15882549	16307900	19472905	21013703	19979869	19249271	19229896	20058825	9966747	9574674	9809543	10115521	10325471	8378482	8850795	10484653	9141936	9611406	9288227	10124286
meta0568	Tribenuron-methyl	C15H17N5O6S	C10962	101200-48-0	Benzene and substituted derivatives	Benzene and substituted derivatives	14550802	6.2586e+06	20892494	9199328	11015508	11000825	8323109	10426181	7317460	11319651	10241231	10962831	127216	129750	132207	122402	128761	122744	8995258	9888025	14464557	9014886	10375596	11890260
meta0569	Phenylbutazone	C19H20N2O2	C07440	50-33-9	Benzene and substituted derivatives	Benzene and substituted derivatives	12581307	20867438	13314928	12409935	11249461	20880373	9112242	10854257	9061401	10301636	14249286	11689219	6958657	7468545	6560585	7315988	7115233	6431907	2912405	3672127	2920460	3405501	3184977	3440251
meta0570	Sakuranin	C22H24O10	C17391	529-39-5	Flavonoids	Flavonoid	10789472	20774683	16282626	11890992	11374090	10482166	7775312	14803901	11060009	11873142	12239938	13385359	9561297	14287070	10691695	13889047	14890370	13493670	7837292	8769203	11864067	13570536	10654720	7058559
meta0571	Monoethyl phthalate	C10H10O4	-	2306-33-4	Benzene and substituted derivatives	Benzene and substituted derivatives	10789472	20774683	16313213	11890992	9982149	10604962	7775312	14803901	11060009	12025995	12239938	13640097	9561297	14287070	10691695	13889047	14890370	12196165	7837292	8769203	11864067	13570536	10055453	11372316
meta0572	Exemestane	C20H24O2	C08162	107868-30-4	Heterocyclic compounds	Heterocyclic compounds	14507228	16344375	11795840	14744309	11803039	12831293	16374976	19937677	16987520	19545308	15419806	17933959	17043431	13948424	15595720	16864813	17781501	18941397	17310077	17064167	18770142	17662233	16834810	20764092
meta0573	Octanal	C8H16O	C01545	124-13-0	Aldehyde,Ketones,Esters	Aldehydes	19349467	16502555	15101928	15171103	17357163	19163879	12089815	16193897	14342181	13840610	1446501	14417660	13204843	12663702	13742565	12767266	13280651	15077991	17535291	16453519	19429696	18829719	18051716	17524373
meta0574	Phenazocine	C22H27NO	C11790	127-35-5	Others	Others	19612510	20661085	19866361	19877228	19462559	18166436	15200157	15760937	14214050	16082916	2122235	17145856	11001198	13569125	12673340	13931326	9955634	11271828	10495864	10751874	11512478	10886618	8828350	11721435
meta0575	2,3-Dimethylquinoxaline	C10H10N2	-	2379-55-7	Heterocyclic compounds	Heterocyclic compounds	18794663	19178480	18049965	16567081	17834776	19416145	19826107	20149981	17889574	20624197	19603730	19976334	6023090	6257553	5649423	5463550	5512525	5185554	7517928	7545235	8361725	7607423	8177638	7131284
meta0576	4-Hydroxy-4-(3-hydroxy-1-butenyl)-3,5,5-trimethyl-2-cyclohexen-1-one	C13H20O3	C04166	189351-15-3 | 24427-77-8	Alcohol and amines	Alcohols	10076473	9.42792e+06	8243693	8687844	9626252	8353913	4077886	10478425	10313216	11450903	10549916	9256588	6983145	7626412	7184091	8099103	8139245	7372336	5774743	10934120	11633550	13659318	7033363	20348817
meta0577	Marrubiin	C20H28O4	C09128	465-92-9	Others	Lactones	1.69955e+06	9.32819e+06	10370480	8231912	9941067	11148120	15129700	13493065	14337917	13574008	13264094	16141809	18870466	20331233	18149686	19012493	17878665	16838380	12681060	16071752	12792128	13249486	12668620	14151802
meta0578	2(3H)-Furanone, dihydro-4-((4-hydroxy-3-(2-hydroxy-2-(4-hydroxy-3-methoxyphenyl)-1-(hydroxymethyl)ethyl)-5-methoxyphenyl)methyl)-3-((4-hydroxy-3-methoxyphenyl)methyl)-, (3R,4R)-	C30H34O10	C17686	-	Lignans and Coumarins	Lignans	17376518	20222668	15569834	14777438	16859326	17656356	18233674	17552240	16668515	17531380	15850150	20011982	4416288	4657701	4939813	4658896	5326937	4503854	3937395	3827635	4044093	2878677	3414463	4413997
meta0579	Phenol, 2-((ethylsulfonyl)methyl)-, methylcarbamate	C11H15NO4S	-	68455-12-9	Benzene and substituted derivatives	Benzene and substituted derivatives	12649790	11848737	11654845	11458565	11666550	11395635	14966882	15035349	14502317	15339791	15618349	12044280	12104178	13840810	15594859	11843880	14598365	13238404	19327593	20156854	18888463	16259432	15185143	18900031
meta0580	Morphinan-6-one, 4,5-epoxy-3-methoxy-, (5alpha)-	C17H19NO3	-	5083-62-5	Alkaloids	Isoquinoline alkaloids	20126275	16243558	17445461	16666629	17757892	17969931	10904966	11615319	11615160	12751097	13031142	11539016	8411186	6529102	8849379	7641768	4609253	6732873	4997016	6677877	4240662	4711464	4291523	4096209
meta0581	Dihydrocelastryl diacetate	C33H44O6	-	-	Benzene and substituted derivatives	Benzene and substituted derivatives	19987370	17393083	16393710	14818894	12253918	15820019	8614054	13215948	10296657	3934165	12575188	11817175	4650526	7706299	4378129	4541727	3130386	6617024	3413255	2832533	2728467	3466369	2602594	2582179
meta0582	6-Desmethoxy hormothamnione diacetate	C25H24O10	-	-	Others	Lactones	13227116	15202028	12756825	12888691	12933399	16366759	15273621	19105768	16204379	19985650	16609595	19943767	14107312	16523915	14938070	14946431	13161021	14627822	16555155	16353640	15743993	16090798	18777892	15734114
meta0583	Edulisin I	C28H26O8	-	96608-82-1	Heterocyclic compounds	Heterocyclic compounds	11464537	13880633	13523328	13179379	12262515	12716728	12986609	15014894	12858079	13839467	13103723	16935876	12823135	12086290	13690835	13539394	13331248	12403704	17715073	18038597	19685322	19484457	16501197	18460127
meta0584	Manidipine	C35H38N4O6	-	-	Benzene and substituted derivatives	Benzene and substituted derivatives	17719037	16781544	11048825	11303004	15642962	14787443	12830035	17029043	13199186	14120017	14307421	15985596	17091943	19619086	14946599	19408696	19030637	18008995	12030514	14235804	16176926	15838463	14621780	15426877
meta0585	3-Hydroxy-2-methylpyridine	C6H7NO	-	1121-25-1	Heterocyclic compounds	Heterocyclic compounds	14026537	15042886	14707356	14283713	10843074	11721113	17125669	13707169	15364268	13046926	1545559	15352640	16991749	14756109	16687176	15586812	15117704	19579586	12458766	12836212	13979679	14870849	13411298	11989605
meta0586	Haplophytine	C37H40N4O7	C09208	16625-20-0	Heterocyclic compounds	Heterocyclic compounds	8212879	11747245	6997690	7890719	8350525	9658631	7007776	7063102	6552368	6461843	7192402	8027732	12883547	16604747	13081553	14352793	11721166	12006570	13927481	14384975	19413375	12486955	16364479	16912971
meta0587	Neutral Red Base	C15H16N4	-	366-13-2	Alcohol and amines	Amines	10410619	11744243	10716284	11199327	14423371	10324797	12524421	9110895	8193370	8658982	9595052	9371075	13192459	13781414	14368376	12085424	12560702	14817800	16523134	19226084	17993349	14191887	18777228	19118564
meta0588	N-methylundec-10-enamide	C12H23NO	-	-	Lipids	Others	12616251	17219965	15226803	1883749	12311159	18093917	12762938	11602483	11710817	12890135	13051437	11354616	19039353	14697949	14790201	13283573	18115016	15329437	10129663	15090103	13421348	12328326	12529621	10998364
meta0589	Isopsoralen	C11H6O3	C09060	523-50-2	Lignans and Coumarins	Coumarins	6.94141e+06	3.44336e+06	7569067	1439796	7105957	5167856	6748708	3748800	5237897	7598378	6348872	2978335	12959648	14111203	15168711	4412827	18846092	17714488	4257335	4863727	4958199	4209047	4380468	3998493
meta0590	Dihydrolycorine	C16H19NO4	-	-	Alkaloids	Alkaloids	16931069	18753905	14833257	17103769	16626837	15654068	15957293	15544448	14750686	14356200	12906292	14350548	15819033	15380768	15094461	16700451	15711287	14889013	2502823	1084115	2719017	2138585	2491924	2613472
meta0591	Uridine	C9H12N2O6	C00299	58-96-8	Nucleotides and derivatives	Nucleotides and derivatives	8.04319e+06	7.15821e+06	8173362	5999196	7056435	6964916	9345439	4473855	8090233	8352983	7999995	8253552	8995979	9318692	9220631	18234649	18736536	17347898	10328175	11765436	9836143	12290761	10523895	11197221
meta0592	(2R,3S,4S,5R,6S)-2-[[(2S,3R,4R)-3,4-Dihydroxy-4-(hydroxymethyl)oxolan-2-yl]oxymethyl]-6-(3,4,5-trimethoxyphenoxy)oxane-3,4,5-triol	C20H30O13	-	-	Benzene and substituted derivatives	Benzene and substituted derivatives	17327065	18732645	15374062	12038184	17181618	15362146	9923612	10807670	9063865	10097222	10813290	9145500	15217969	16570997	13361485	16940556	15157861	16026476	11234629	10645660	13029741	13454183	12742037	12933901
meta0593	Nevirapine	C15H14N4O	C07263	129618-40-2	Heterocyclic compounds	Heterocyclic compounds	9.78656e+06	9.84222e+06	7762682	18717615	8414712	10314776	9896683	13188563	9145171	10625843	10980646	15463777	5719910	4450750	7169767	7234592	6733799	4427938	8925458	9209701	9910727	9933848	7168635	12849159
meta0594	Camphorsulfonic acid	C10H16O4S	-	1450959	Others	Others	10624657	12376643	11295964	11570771	11602290	9665665	13925882	14287602	8094505	8568217	7985576	14328455	15266370	18289166	14055183	16042537	15661296	15713367	13387155	16747867	18654004	12951435	13541655	12971717
meta0595	3-(5'-Methylthio)pentylmalic acid	C10H18O5S	C17223	-	Organic acids and derivatives	Organic acids and derivatives	10624657	12376643	11295964	11570771	11602290	9665665	13925882	14287602	8094505	8568217	7985576	14328455	15266370	18289166	14055183	16042537	15661296	15713367	13387155	16747867	18654004	12951435	13541655	12971717
meta0596	Thr-Val-Met-Trp-Asp	C29H42N6O9S	-	-	Amino acids and derivatives	Amino acids and derivatives	9.18024e+06	10768805	10227083	9849886	9610031	9154382	15507988	16380142	16149435	15945914	18619892	18041569	5558229	5846390	5684146	5385748	6206284	5742201	9734723	10480949	10094610	11650054	9491862	11593746
meta0597	Tricin 7-O-glucoside	C23H24O12	-	32769-01-0	Flavonoids	Flavonoid	16211280	14720152	13546959	12932651	14943140	12058493	13659327	15795389	14137109	12644572	12268197	12879445	11163031	12329091	11709862	13584170	12908467	11031477	16085615	15096293	18383510	9774282	16920627	18169810
meta0598	Dexamethasone phosphate	C22H30FO8P	-	312-93-6	Organic acids and derivatives	Phosphoric acids	3.29818e+06	4.05314e+06	4352352	4813018	5349255	3909390	4853090	5114815	5608703	3388313	3099704	3917326	2625494	3121976	2844450	2512213	1742639	2975817	12060872	18582192	15361038	13120584	14032036	12473210
meta0599	[(1S,2S,4S,9S,10S,12R,15S)-4-acetyloxy-1,9,12-trihydroxy-15-[(2R,3S)-2-hydroxy-3-[(2-methylpropan-2-yl)oxycarbonylamino]-3-phenylpropanoyl]oxy-10,14,17,17-tetramethyl-11-oxo-6-oxatetracyclo[11.3.1.03,10.04,7]heptadec-13-en-2-yl] benzoate	C43H53NO14	-	-	Benzene and substituted derivatives	Benzene and substituted derivatives	14822398	16980923	14436741	12698571	18098808	13463523	4942996	6624768	6349856	5358394	5197866	4508514	11086562	12067993	4544833	11376913	18574300	5668316	3026451	3091777	2744032	2523314	3798591	3823664
meta0600	Norelgestromin	C21H29NO2	-	53016-31-2 | 74183-55-4	Others	Lactones	13788970	18474206	15133192	13380469	12883906	13902501	12415918	15607027	12400750	14728318	14877144	14730256	11997700	12674324	3383235	12666908	14636027	10938267	9487866	10562450	9351830	11994384	9507956	11006100
meta0601	Robustaol A	C25H30O9	C09968	78411-76-4	Benzene and substituted derivatives	Benzene and substituted derivatives	14137487	15305112	13052336	11988766	11583366	15655444	14706172	18357752	15017820	16572611	15291732	15342804	3169311	3033064	2799464	2909948	3247988	2719213	5297725	5302871	5591288	5607407	5158083	4938160
meta0602	Hesperetin dihydrochalcone	C16H16O6	-	35400-60-3	Aldehyde,Ketones,Esters	Ketones	10478166	11282774	8123401	8908955	11806919	553951	13354011	9188093	12489245	10758122	9897923	14559345	9663800	8367835	10012501	8654093	6826019	8360769	13264908	18326497	14055635	15435908	12059469	14974691
meta0603	Tetraethylene glycol	C8H18O5	-	-	Alcohol and amines	Alcohols	15914942	15967672	12243587	15575173	14338920	14279500	17022182	18315393	15559366	17185223	15716396	15837437	8588534	9138061	9733167	10092352	9927939	9837675	4876122	4487107	5119774	4983281	4594910	4894034
meta0604	PC(15:0/20:5(5Z,8Z,11Z,14Z,17Z))	C43H76NO8P	-	-	GP	PC	12576583	10962983	10203387	10474990	10499412	10097954	15853318	16223510	14224605	15221428	14932592	15802209	11524005	13320811	15414204	16271671	15262869	18206440	12141419	9832761	12114954	14697485	9587876	9766861
meta0605	Meloside A	C27H30O15	C04199	60767-80-8 | 189033-11-2	Flavonoids	Flavonoid	4956476	2.02803e+06	1827511	1831996	2067227	2370794	1726960	7205897	3603605	6374681	5469884	8402246	2515989	6380250	3971682	2947058	2491286	3238860	17268412	16716895	18179552	18201080	17990753	16562075
meta0606	Sucrose 6'-phosphate	C12H23O14P	C02591	967806	Carbohydrates and Its metabolites	Sugars	3.9719e+06	3.92888e+06	4493439	4846322	4508350	4311200	3537005	3440423	4481278	5278579	4868085	4209018	5728570	6023251	5698899	5987864	6163377	5716657	13384368	12856670	10660952	12546103	14299191	18082420
meta0607	2-hydroxyl-3-pyrenocine-thiopropanoic acid	C14H18O7S	-	-	Organic acids and derivatives	Organic acids	13896103	12982353	10742530	11742773	10745795	10437067	11333706	12870265	14598168	13912308	4142469	12881904	10150326	9786592	8957389	10074121	11033610	11576926	15687211	16183085	17842072	9288443	17169177	15883754
meta0608	15(S)-Hede	C20H36O3	-	92693-04-4	Lipids	Free fatty acids	10944395	17840837	14278249	9527084	14306659	13980293	12166088	10581190	11950208	12567674	9558998	15068386	11682310	8126591	6169648	8074670	7222581	7283785	6216141	6035316	6279390	10274296	6020696	7387031
meta0609	N-Acetylglucosamine-1-phosphate	C8H16NO9P	C04256	6866-69-9	Carbohydrates and Its metabolites	Sugars	14100862	10107853	12862604	12894646	10484455	12718704	11513269	9324364	13451368	11162059	14647043	15544564	17611414	16235318	17794803	15810038	16589457	17184492	10662857	12358794	11383339	11420405	12983459	12121157
meta0610	2-Acetyl-5-hydroxy-3-methylphenyl beta-D-glucopyranoside	C15H20O8	-	-	Benzene and substituted derivatives	Benzene and substituted derivatives	16648639	15781119	13155031	16305063	15549486	14794355	15817474	17748307	14773420	15058482	15425886	17784465	13470459	12509270	12300826	11721694	13072937	12643825	12221571	12623498	12659236	14191217	12979651	15061970
meta0611	Linoleic Acid	C18H32O2	C01595	2197-37-7	Lipids	Free fatty acids	7.08808e+06	3.59963e+06	7108567	1254363	8780168	5777614	8905710	4292886	5775586	8939492	5971608	2599206	11643872	15689095	5009240	17771187	17035355	14201688	6101827	5508901	7722262	4910071	4550991	3109303
meta0612	Nicotiflorin	C27H30O15	C21833	17650-84-9	Flavonoids	Flavonols	16605543	15875196	15523047	14442907	15522230	14276851	13604124	13547700	17593229	14673766	12160815	13997866	10375507	9367040	9175093	9531871	9159334	9037775	13236393	13072026	12551616	11231904	13250909	12616908
meta0613	diphenyldisulfide	C12H10S2	-	882-33-7	Benzene and substituted derivatives	Benzene and substituted derivatives	2.57281e+06	3.77314e+06	2923073	2441431	2889149	2948549	3658139	3332008	3914639	1115803	2443342	2979992	12697490	12954378	13108650	14650217	14205872	12505063	15334594	17387764	13885946	17511184	14587843	17033113
meta0614	Triflupromazine	C18H19F3N2S	-	146-54-3	Heterocyclic compounds	Heterocyclic compounds	16062629	17476906	14219092	15883364	14071985	16193669	12558732	16984054	15678523	10730209	8961207	12260011	8673499	7275732	7775778	11012172	10640318	8722990	7289400	5803159	6257179	7132909	4468777	7611403
meta0615	Isoorientin	C21H20O11	C01821	-	Flavonoids	Flavonoid	11279055	11739517	11080333	9954326	9572125	9776769	15142420	14783734	16562999	16535357	14240309	17398553	5269251	5346190	5080904	3885347	4676514	4325062	11718647	10460863	11160711	8670851	11229292	11585336
meta0616	N-Acetylserotonin	C12H14N2O2	C00978	1210-83-9	Tryptamines,Cholines,Pigments	Tryptamines	13841076	16189454	11934889	9366346	10016591	11074791	8952654	11096201	8715714	10197698	9883518	10010615	12507473	14023207	13221003	12848771	14647613	13249346	15683116	13369574	15261217	15130226	15254081	17364133
meta0617	(E)-6-hydroxy-1,7-diphenylhept-4-en-3-one	C19H20O2	-	-	Aldehyde,Ketones,Esters	Ketones	17348105	14746815	9949970	9828396	9585257	10556257	8410532	12255684	12182162	11324823	8886566	10284271	6578388	5193638	4898389	5819765	7788415	5686591	3710096	3424406	3021265	3479137	3244409	245560
meta0618	9,10-Epoxystearic acid	C18H34O3	C19418	-	Lipids	Free fatty acids	5.4416e+06	6.18858e+06	7002642	3725432	8378408	9060208	12742442	17139884	13970139	14691307	13620089	12443031	3630758	13151313	8246774	10913450	7129487	9889103	10006642	9018924	8637309	6426350	9821718	8999634
meta0619	N-[(2-Oxo-2,3-dihydro-1H-indol-3-yl)acetyl]aspartic acid	C14H14N2O6	-	-	Amino acids and derivatives	Amino acids and derivatives	15514130	14138486	12720046	12634599	13424921	17103096	9154204	11762013	10436832	9531743	8272953	9370378	10911102	11296935	11828071	12672850	13394353	10915106	7793661	6069297	7001071	7764991	6008713	5886917
meta0620	1-Trityl-1H-imidazole	C22H18N2	-	15469-97-3	Benzene and substituted derivatives	Benzene and substituted derivatives	6.21347e+06	17088792	15909319	9081457	11739313	15674589	12269799	10995551	9626858	10378982	10166280	9603744	11152383	11299097	10099018	12039045	11669148	10743756	12996978	14935902	16637259	13692887	16038659	16691403
meta0621	LPE(0:0/18:3)	C23H42NO7P	-	-	GP	LPE	9.09386e+06	12712909	8777228	7587378	7122306	9507515	15259637	14140706	17076419	16434272	14306668	13640944	5693464	5594105	5193320	3027452	1437152	2464867	5555994	5167995	4343902	6627036	4119848	5413448
meta0622	acetyl Podocarpic acid anhydride	C38H46O7	-	344327-48-6	Aldehyde,Ketones,Esters	Ketones	15207830	15391830	13798241	12789378	12684474	10028572	15260657	16756744	11940651	14924311	16977146	14612209	10612870	8503805	11771933	13908465	10352102	12170418	4253978	3004024	3630901	2844715	3265801	3375605
meta0623	2-Aminodipyrido[1,2-a:3',2'-d]imidazole	C10H8N4	C19245	67730-10-3	Heterocyclic compounds	Heterocyclic compounds	8.81147e+06	10389813	9580136	9520024	9132142	10255490	8617397	8166756	7360269	8009528	8326824	8749564	16900260	15890239	14866420	15604318	14390416	13887153	11330887	12347761	12459894	11846981	10457456	12441170
meta0624	Metamiton	C10H10N4O	-	41394-05-2	Heterocyclic compounds	Heterocyclic compounds	8.81147e+06	10389813	9580136	9520024	9132142	10255490	8617397	8166756	7360269	8009528	8326824	8749564	16900260	15890239	14866420	15604318	14390416	13887153	11330887	12347761	12459894	11846981	10457456	12441170
meta0625	(2S,3R,5R,8S)-3-Hydroxy-2,10,10-trimethyltricyclo[6.3.0.01,5]undec-6-ene-6-carboxylic acid	C15H22O3	C20403	-	Aldehyde,Ketones,Esters	Esters	16440936	16185532	14038161	13899289	13207458	16846876	5371516	7383997	5752831	7250348	5333105	5779913	13713235	11923219	12711856	14200021	12821757	12691192	5667389	4256987	4768909	5194535	4896089	5509386
meta0626	Flonicamid	C9H6F3N3O	C18463	158062-67-0	Others	Others	2.68253e+06	2.44169e+06	2115683	2367509	2764841	2951375	3583304	5726039	4167601	3893289	5581666	4647618	14640194	16788284	15909242	12956106	14078232	12470704	3496340	3479944	6131466	3698783	3069403	3116313
meta0627	1-{[3-(3,4-Dihydroxyphenyl)acryloyl]oxy}-3,5-dihydroxycyclohexane-1-carboxylic acid	C16H18O8	-	153444-59-8	Organic acids and derivatives	Organic acids	14932439	16596473	13569333	14519698	15570482	14036796	16616953	13512116	14409956	13075296	13250921	16025788	14662909	14374693	13549521	15093700	13842156	15701599	11637880	13567487	10564610	12587141	11028664	12661414
meta0628	Benzoylmalic acid	C11H10O6	-	22138-51-8	Benzene and substituted derivatives	Phenolic acids	9.99622e+06	11212277	11040330	10263266	9753762	9760661	6462657	6635197	6967184	5847229	6102016	6863728	16602962	12947618	12586322	13574294	13216892	16197947	6413988	8998850	7523027	9406486	8605314	8121761
meta0629	Benzoyl glucuronide	C13H14O8	-	19237-53-7	Organic acids and derivatives	Organic acids	9.99622e+06	11212277	11040330	10263266	9753762	9760661	6462657	6635197	6967184	5847229	6102016	6863728	16602962	12947618	12586322	13574294	13216892	16197947	6413988	8998850	7523027	9406486	8605314	8121761
meta0630	Quercetin 3-rutinoside-7-glucuronide	C33H38O22	-	-	Flavonoids	Flavonoid	1.65334e+06	1706513	1652152	1057973	1339712	1102441	11082247	13876298	13719352	15077640	13511629	11861989	12483398	10420044	12134627	13882994	7829746	14231742	11915507	16110522	13029632	16513680	16328633	11194969
meta0631	Indole-3-carboxylic acid	C9H7NO2	C19837	771-50-6	Heterocyclic compounds	Indole and Its derivatives	14567669	12228716	12330676	12018356	11678890	12991826	16156360	14264191	15058404	13930500	14834999	16448374	11268096	11272631	10313154	12139118	12192724	12160590	13152277	10553978	12605462	11902799	12621561	11722547
meta0632	Troglitazone	C24H27NO5S	-	97322-87-7	Aldehyde,Ketones,Esters	Ketones	16326453	14633716	15930359	9103592	15285125	7693991	6394391	3259372	3679457	7933977	3166786	3801523	9550824	7119850	8351845	9131449	9648595	9368144	5998453	4124187	4308308	5015902	5839977	7809371
meta0633	Imidazol-5-yl-pyruvate	C6H6N2O3	C03277	2504-83-8	Organic acids and derivatives	Organic acids	2.65767e+06	2.93815e+06	2328688	4425798	3544824	3325145	5658705	15722343	14690693	14324129	4534036	16223340	432530	416434	371877	456666	371817	474080	2467958	2581596	1782762	2680985	1741282	1421250
meta0634	Medicagenic acid	C30H46O6	-	599-07-5	Terpenoids	Triterpene	12231749	10115884	12718735	8931570	11652904	12060636	12735244	13231039	11929212	14050016	12068697	12981824	10107093	11188466	12083245	14535153	13589937	13339051	14009414	15997466	13707478	15262583	14211941	16195507
meta0635	5-(beta-D-glucopyranosyloxy)-2-hydroxybenzoic acid	C13H16O9	-	-	Organic acids and derivatives	Organic acids and derivatives	10413483	9.13284e+06	9807918	10086397	10905671	10546429	10473869	9252195	10052471	9459183	9031403	10890849	16159504	15950726	14837291	15626237	15524149	14299433	12169429	10302249	9760494	11040970	10973833	9071822
meta0636	7-Mercapto-4-methylcoumarin	C10H8O2S	-	137215-27-1	Benzene and substituted derivatives	Benzene and substituted derivatives	13964104	10628254	12110397	15275239	11428393	14116101	4634793	8003048	5979448	5996060	7345108	12699687	3490529	3793633	4236829	4575382	5118734	3594605	13126350	15226638	13071193	16034553	11895157	16057128
meta0637	(+)-Gallocatechin	C15H14O7	C12127	970-73-0	Flavonoids	Flavanols	10891360	12065193	10639428	10307100	10175829	9002943	13314200	13771839	16044140	13232733	12828383	14605715	8104021	7446988	6596143	9002835	8203379	1517575	12623642	12445285	985343	11627145	9886473	7594251
meta0638	Palmitoleic acid	C16H30O2	C08362	-	Lipids	Fatty acids and conjugates	5.08566e+06	5.55822e+06	4670643	4370526	3966757	4063973	5317479	5914074	8158883	16008560	5860439	7516209	2194062	3766378	3032646	4367930	4131738	6862045	4069757	2973378	1899138	4840502	2827584	4432674
meta0639	5,6-epoxy-18R-HEPE	C20H28O4	C18175	-	Lipids	Free fatty acids	10798140	11268319	11177782	10480338	9247649	11847902	12829881	14078144	13401192	15991488	11610885	13605100	6104931	5579651	5819794	6917449	5653083	5817585	6549079	5490205	5117729	6362881	6212818	6718599
meta0640	Dihydrokaempferide	C16H14O6	-	137225-59-3 | 3570-69-2	Flavonoids	Flavanonols	15336352	15944306	13054553	14597159	11752703	13171822	10032023	13747450	11645599	11417158	4303492	12290383	10249831	10733198	7957763	9486703	9230432	10535712	11706046	12422145	12257457	12466634	13462987	13273535
meta0641	Prunin 6"-O-gallate	C28H26O14	-	-	Flavonoids	Flavonoid	11003932	10745319	8691027	9126409	9870669	10714027	3977329	4740860	3021720	2532617	3186875	5128026	10363320	10105254	15819275	9973179	9962053	8906120	2459422	1522418	3615757	1252545	1046300	1957019
meta0642	His-Ala-Lys	C15H26N6O4	-	-	Amino acids and derivatives	Amino acids and derivatives	14957992	15769289	14036617	13558787	8770173	13679061	5157229	5015557	4498623	5092127	4779949	4088661	13742779	8585335	10628484	14370980	12310607	11524281	3768564	4996037	2206451	4516940	5983858	5525360
meta0643	6-{[3,5-dihydroxy-4-(3-methylbut-2-en-1-yl)-8,17-dioxatetracyclo[8.7.0.0(2),.0(1)(1),(1)]heptadeca-1(10),2(7),3,5,11(16),12,14-heptaen-14-yl]oxy}-3,4,5-trihydroxyoxane-2-carboxylic acid	C26H26O11	-	-	Organic acids and derivatives	Organic acids and derivatives	14860357	14083696	12049304	13424146	13417144	13184887	7761068	8106783	7531390	7240392	7735501	7619436	15695814	15693643	14303802	14288941	14918331	14501694	11615190	11488203	12559892	10764074	13083279	12099401
meta0644	Rivenprost	C24H34O6S	-	256382-08-8	Benzene and substituted derivatives	Benzene and substituted derivatives	7.71122e+06	8.01555e+06	7165073	5947238	6023156	8465904	10300744	11833591	11837525	13614466	10087940	12464265	6425343	5451219	5419268	6494053	5510387	5665818	11927269	9708031	12649196	13216440	11555666	15633348
meta0645	Monachosorin A	C26H28O4	-	100217-75-2	Benzene and substituted derivatives	Benzene and substituted derivatives	15587583	12598522	14765579	13476096	13680760	13844439	14870778	11967880	14800860	12186075	11645562	11518100	7117037	7070042	7771003	5806512	5364330	6314887	3950130	5824737	5338836	5720296	5823273	6029667
meta0646	7-[[(1S)-4-[[(1S)-4-[2-[4-[[5-(aminomethyl)furan-3-yl]methoxy]phenyl]ethylamino]-1-carboxy-4-oxobutyl]amino]-1-carboxy-4-oxobutyl]amino]-7-oxoheptane-1,3,4-tricarboxylic acid	C34H44N4O15	C00862	-	Heterocyclic compounds	Heterocyclic compounds	11364589	13624349	12477111	13103249	11141801	11813951	11664236	11002917	11352462	12143353	12372844	10702482	10385435	8638605	8889714	9309803	10390845	8882120	11999118	15569844	11831026	11756808	12427504	10616694
meta0647	PeperovulcanoneB	C28H34O5	-	-	Aldehyde,Ketones,Esters	Ketones	12435675	9.76244e+06	9872711	11750834	10468101	11293050	10297986	6795927	9398023	10154539	10066947	9154740	15566935	9207043	10680384	9396862	8144370	8866361	7556684	6541055	7250740	4548090	7630121	7681117
meta0648	Riesling acetal	C13H22O3	-	-	Heterocyclic compounds	Heterocyclic compounds	14082836	12366670	15495863	11541258	12867417	11467666	8938383	8814873	10664740	11013717	10109134	9873010	7021602	7714892	8307402	10385480	9326404	8192597	13188897	13960212	12491521	14158209	13243535	15379734
meta0649	3-(Acetylthio)hexyl acetate	C10H18O3S	-	136954-25-1	Others	Others	11862444	13788335	13882972	13802576	12947409	11787120	10074486	8210876	7557376	8155674	7356267	10125786	14257979	15485022	13104836	14863040	13251671	14183942	11285998	11536571	12387348	10945438	11302121	11215845
meta0650	Ser-Met	C8H16N2O4S	-	484927	Amino acids and derivatives	Amino acids and derivatives	15408575	13314658	13469566	14471061	12433015	13426661	13414226	15344705	13533032	13649760	12868761	13843593	2583064	2499157	2640342	2331935	2384177	2083586	3519442	4265608	4351498	3707375	3503262	3728135
meta0651	Delavirdine	C22H28N6O3S	C06941	136817-59-9	Heterocyclic compounds	Heterocyclic compounds	13489399	15406309	12766655	12976361	12734038	14273659	10710883	12766857	12546986	11779243	10303736	12328558	9387499	11009239	7615633	11182408	10304606	8395093	271404	9203411	8406710	9935509	10179292	10171294
meta0652	Bopindolol	C23H28N2O3	-	69010-88-4	Benzene and substituted derivatives	Benzene and substituted derivatives	9.67228e+06	9.23553e+06	8291437	15400603	8718054	7903314	4579907	4496156	4616638	4842485	4650642	4802838	9166370	8849603	8446950	9633722	9707884	8257312	4052992	4582375	4599550	4402125	4230520	4004471
meta0653	Sedoheptulose 7-phosphate	C7H15O10P	C05382	2646-35-7	Carbohydrates and Its metabolites	Sugars	14233407	10623989	12217073	13544838	12240430	13038014	11570927	11470340	14685007	14723215	15365985	15256602	4003974	4090026	3896065	4523333	4348790	4567643	12051342	11720257	10347364	11772904	13378726	11986751
meta0654	4-Methoxybenzaldehyde	C8H8O2	C10761	123-11-5	Benzene and substituted derivatives	Phenolic acids	13454204	14684716	13216890	12473522	11942542	12765448	12635358	10548670	10924472	11153767	9787918	12929659	11408012	10859144	10809452	11410161	12380819	10755446	13462979	13358243	13277439	11895328	11286735	12178260
meta0655	Bis(glutathionyl)spermine disulfide	C30H54N10O10S2	C16564	-	Amino acids and derivatives	Amino acids and derivatives	13877813	15211276	12189591	11172368	14873119	13034673	4636545	4447358	3351784	5494826	4753877	5198992	3349780	4364726	5205707	3904967	2967385	4160766	1275541	1459634	697372	1744487	1302614	1425402
meta0656	Galactaric acid	C6H10O8	C00879	526-99-8	Carbohydrates and Its metabolites	Sugar acids	10791320	10616076	11127039	10468337	9486850	10787960	7177044	7009950	6647701	6562801	6840326	6700995	15182515	14934979	14363043	14351878	15151118	13367648	8490240	8023010	8095959	8181720	8750615	8321074
meta0657	4-Hydroxyphenylpyruvic acid	C9H8O4	C01179	156-39-8	Benzene and substituted derivatives	Benzene and substituted derivatives	15155774	14730093	13674551	12737698	14245800	13133149	4711828	12841173	11913351	11395553	11241362	11335190	12213822	12369414	12546612	11055817	12251567	8788663	8911497	12293570	11039722	12327271	12382780	9942276
meta0658	Ganoderic acid H	C32H44O9	-	98665-19-1	Lipids	Free fatty acids	13564649	4.2654e+06	10154291	12886776	15119573	10851889	7191418	9284604	7574905	7977298	9795947	10790214	6474896	7584830	7570520	6913312	8902171	7403611	888680	971168	1087270	1338991	693989	1159507
meta0659	Myricetin 3- (2"-galloylgalactoside)	C28H24O17	-	-	Flavonoids	Flavonoid	1.96176e+06	1.53677e+06	1559695	813228	2314013	1231841	13503896	14324306	13012343	11442897	15079729	13962165	690650	542644	469653	739806	1096467	612356	5098486	7369022	5456451	2498738	5524779	5449334
meta0660	5-Amino-1-cyclopropyl-7-(3,5-dimethylpiperazin-1-yl)-6,8-difluoro-4-oxo-1,4-dihydroquinoline-3-carboxylic acid	C19H22F2N4O3	-	111542-93-9	Others	Others	5.41662e+06	6.18146e+06	5578911	5561687	5793359	5797927	5064540	5334804	4779237	5990279	5101885	6346830	11517853	11662374	9176355	11687953	11489055	10571741	11159829	12031179	10970624	13537432	14845822	12951665
meta0661	(2Z)-3-{5-[(4Z)-5-(Methylsulfanyl)-4-penten-2-yn-1-yl]-2-furyl}acrylaldehyde	C13H12O2S	-	-	Aldehyde,Ketones,Esters	Aldehydes	3.60259e+06	3.1897e+06	3343441	2969965	2845109	3483655	4305488	4231408	4300168	4605472	4548204	4562389	14718174	14593092	12888222	14530510	14655084	13698122	3977056	3189637	4099035	4485684	3424322	3786890
meta0662	2-Hydroxy HippuricAcid	C5H4O3	C07588	487-54-7	Organic acids and derivatives	Organic acids and derivatives	13083914	12992513	12723824	12358069	11957204	11785660	8910043	8414045	8127714	10538087	9818192	8896246	6184543	5997745	6212816	6621729	4029345	5158865	13172203	14175671	14507528	14686953	13091379	12966764
meta0663	3,5-Dinitroguaiacol	C7H6N2O6	C17101	63975-57-5	Benzene and substituted derivatives	Benzene and substituted derivatives	9.59201e+06	10835624	11139884	9799757	8201430	8496386	9981485	1068151	11166183	10319729	10392307	9007072	3703049	2440513	2547659	2146312	2347065	2955812	14680947	7888845	10393340	12210057	9106503	7123190
meta0664	Taxifolin	C15H12O7	C01617	480-18-2	Flavonoids	Flavanonols	14068695	14624164	13675550	13049877	14035849	12568266	10921884	12290465	10100694	13297204	13329147	13736370	4869315	9861636	6620970	6235020	5497925	6089257	10482226	9453823	11672836	10291596	10319386	10838785
meta0665	Hematoxylin	C16H14O6	-	-	Benzene and substituted derivatives	Phenolic acids	11992044	13384380	11385756	10727947	11595788	10457955	11281403	11906964	10997989	11223106	8456910	9520065	9469863	9386033	8568913	10404871	9887128	8632355	10300714	9456657	12122503	10129463	9814134	9028145
meta0666	Corchorifatty acid F	C18H32O5	-	-	Lipids	Free fatty acids	13773065	12122820	14401495	12850398	12574698	14247776	11044273	12229705	12745990	11839517	12661598	11144849	10872105	13609554	14238096	13887694	14140822	13921826	11159942	11707620	13173821	11310487	12849815	12179161
meta0667	Moexipril	C27H34N2O7	C07704	103775-10-6	Benzene and substituted derivatives	Benzene and substituted derivatives	14358651	12272318	13067409	11454274	12012370	11484069	11294446	12118295	10820990	13366768	11476302	9252908	5542318	4118094	2916037	4029570	3927492	3294467	2142723	1888714	1417516	3496958	1950987	2370290
meta0668	Lovastatin	C24H36O5	C07074	75330-75-5	Others	Lactones	7.31759e+06	4.34679e+06	14221313	6896477	7942199	7351703	2778459	2345700	3957126	2671635	1489494	1413045	7450094	7725831	5995313	5760974	7079647	7299443	1481896	1509192	1166546	1425082	1439652	1932346
meta0669	Lunarine	C25H31N3O4	C10603	24185-51-1	Heterocyclic compounds	Heterocyclic compounds	8.48626e+06	8.16789e+06	8008277	7462907	6738185	8215332	10901694	9062264	7598010	8286508	8489880	7586243	11573847	11910555	11479766	14091455	11535484	11202950	7546087	8934475	10113933	8600069	8306381	8460353
meta0670	Cynaroside	C21H20O11	C03951	1268798	Flavonoids	Flavonoid	8.63724e+06	8.67195e+06	7525791	8183229	8146969	7646712	11366244	11067642	14068727	10479499	10455919	11480024	4856491	4542206	4330794	4727298	3999971	4466889	9666886	9078327	9182172	6791436	9394397	8712696
meta0671	Diacerein	C19H12O8	-	13739-02-1 | 112118-18-0	Quinones	Anthraquinone	11628915	13969417	12475704	11230829	12522064	12075013	8526931	9145233	9046346	8955257	9169614	9820618	5495492	5687245	5397405	6337643	6140489	5144697	7904184	7613792	8403163	7605901	6149324	5621413
meta0672	3-[6-({6-O-[(2R,3R,4R)-3,4-Dihydroxy-4-(hydroxymethyl)tetrahydro-2-furanyl]-beta-D-glucopyranosyl}oxy)-1-benzofuran-5-yl]propanoic acid	C22H28O13	-	-	Organic acids and derivatives	Organic acids	9.45419e+06	9.58193e+06	9246430	8797092	9313805	9200163	11329224	11785371	11433280	11449678	10965406	11709250	10998880	11572928	11272709	10877351	10411551	10270859	12540457	11802835	13826666	13111454	13902464	12981157
meta0673	4',5,6,7-Tetramethoxyflavone	C19H18O6	C14472	1168-42-9	Flavonoids	Flavonoid	6.14606e+06	6.54678e+06	7236445	4953336	4457159	5538817	7039619	7859115	7804429	6651514	6987138	7338604	6443723	6757859	6017005	7120396	7743953	6211888	11068195	10194459	13830112	9769275	13129757	11220324
meta0674	3-Methoxypyridine	C6H7NO	-	7295-76-3	Heterocyclic compounds	Heterocyclic compounds	9.1277e+06	8.83382e+06	9087528	9031112	7367087	8454745	8264511	7622786	6545550	8609439	8225395	8169919	11661607	9197919	12331621	13787514	11912389	13073629	9084966	9361129	10858819	12499342	8917998	8155044
meta0675	Hispidulin	C16H12O6	C10058	-	Flavonoids	O-methylated flavonoids	6.71106e+06	6.56564e+06	5697922	6104784	5173985	6167740	13733605	12268692	12073467	12210974	11754934	12466428	4740726	5697609	5614635	6117472	5379257	5462108	12567855	8957590	11963692	5071794	9532217	3776422
meta0676	Fissinolide	C29H36O8	-	1915-69-1 | 11046-11-0	Heterocyclic compounds	Heterocyclic compounds	9.09566e+06	12682698	8296320	10915784	9156652	12919309	11286592	13278468	10884334	10436291	9647968	10309160	11696303	10895462	10161473	11554212	13601891	8712781	9485151	11883674	10767485	13507847	10499843	12808439
meta0677	4-Oxoretinoic acid	C20H26O3	C16678	64907-22-8	Benzene and substituted derivatives	Benzene and substituted derivatives	7.34752e+06	5.94388e+06	6022241	1986840	7122803	7525453	9594829	13567854	7286855	10442663	8375309	11846155	7991083	9687446	11366692	7090486	10378180	8689963	8357974	8365205	9375801	7360317	8488082	11400576
meta0678	Pleoside	C15H20O9	-	-	Benzene and substituted derivatives	Phenolic acids	11663052	11149350	1906690	11096371	12516431	12600475	11198330	11306137	13313133	9352600	13489453	11252469	10317578	8805512	8378996	9138196	8764040	9137357	9485487	11146167	8226292	9298155	9516355	5834244
meta0679	(5,10,10-Trihydroxy-2,6-diiminooctahydro-1H,8H-pyrrolo[1,2-c]purin-4-yl)methyl hydroxycarbamate	C10H17N7O6	-	-	Organic acids and derivatives	Organic acids	10317806	10804826	13450020	11309902	9917094	10400661	13441401	11053040	11680894	11051236	11075477	12398485	3904101	4257025	3596088	3243826	3437295	3269573	3981406	3799887	3406907	3962533	3627366	3519038
meta0680	Galaxolidone	C18H24O2	-	-	Aldehyde,Ketones,Esters	Ketones	8.46974e+06	12111023	11780159	10743716	7299659	6727247	11027546	12154597	11451236	9643882	2668249	11936820	7152746	7880026	7290178	10199918	8228153	5320512	6065705	9252883	1301854	9013500	6564561	9332710
meta0681	Cinnamtannin A2	C60H50O24	C17625	86631-38-1	Tannins	Tannin	9.12132e+06	9.51242e+06	8998332	9123448	1690399	8909561	7493899	7617944	8729871	7527576	6761673	6940150	13344055	6946728	7971340	9478701	9761860	10671826	5942187	7609003	7936739	7199435	8444055	6140637
meta0682	Gossypol	C30H30O8	C07667	90141-22-3	Terpenoids	Sesquiterpenoids	11304399	10143592	8288739	13336420	8580971	9406695	8489807	7124416	8227156	8159209	9256465	9927328	9905266	11498799	7900159	9239534	8253406	9045358	4159743	3050255	3097189	5298528	4328179	4331975
meta0683	O-Acetylcypholophine	C20H28N2O4	C10564	26482-11-1	Benzene and substituted derivatives	Benzene and substituted derivatives	4.40562e+06	3.29779e+06	4518022	2448733	4087986	3520636	2950427	2353485	2773592	3420570	2728606	2437699	3268380	3781005	3270031	6673591	7585460	7389354	9762182	9834696	9999036	13220299	11323261	12027782
meta0684	11,12,14-Trihydroxy-7-methoxy-8,11,13-abietatrien-20,6-olide	C21H28O6	-	197649-67-5	Benzene and substituted derivatives	Benzene and substituted derivatives	9.06072e+06	10686858	12432414	10312204	8234285	10408627	8760448	9594805	9869640	12719327	10531690	11108259	13137357	13172637	12166047	11402861	10077072	10643019	8802412	8308232	8931413	11587521	9587670	8911130
meta0685	Coronafacoyl-L-isoleucine	C18H27NO4	-	-	Amino acids and derivatives	Amino acids and derivatives	150370	247731	96709.3	104952	170367	133711	996902	488097	1101809	526806	615931	936750	11829625	12747483	9975212	12547475	10759294	13143628	6710860	6580394	6298614	5999156	6547794	7913210
meta0686	3-(morpholin-4-ylmethyl)-1H-indole-6-carboxylic acid	C14H16N2O3	-	-	Organic acids and derivatives	Organic acids	4.27897e+06	3.31383e+06	4434318	4604568	5486715	4012324	3953050	5240825	4641122	5034101	6530405	7042201	8810381	6497696	9291055	9995545	7199631	8959266	11953200	12024792	13081332	13142834	10666253	12240672
meta0687	Gln-Tyr-His	C20H26N6O6	-	-	Amino acids and derivatives	Small Peptide	10490894	10713474	9084371	10924065	9663690	11048477	9803931	9761078	10093017	9419293	11102001	10700213	9837155	10956933	10672428	10081918	10632529	9849056	11160006	13115329	12657220	12977768	11000475	12177653
meta0688	Kahweol	C20H26O3	-	6894-43-5	Heterocyclic compounds	Heterocyclic compounds	6.63635e+06	10360828	6534520	9057136	8049220	6088263	6340382	13104336	8910627	11919914	10726681	10764653	6906648	9438692	8900364	7141613	9656271	7541107	6776575	6500197	10708724	6862271	7988290	7450665
meta0689	3,8-Dihydroxy-1-pentanoyl-6-pentyl-11H-dibenzo(b,e)(1,4)dioxepin-11-one	C23H26O6	-	6320-33-8	Organic acids and derivatives	Organic acids	11420270	13028232	12381993	11256016	12251217	10825961	9347993	11736340	8022662	11999575	10960610	11770884	4322410	4409748	5871112	4682409	5027596	4841223	6361730	6143821	5636249	6857159	6070005	5772393
meta0690	Methylsuccinic acid	C5H8O4	C08645	-	Lipids	Fatty acids and conjugates	9.13928e+06	11140208	7915115	8275475	7490895	11306511	8724532	8094903	9739022	10512851	9134352	8779060	8117107	8448846	6775183	7140415	7452727	8873830	11179672	11243180	11870450	11736269	12919743	8688430
meta0691	(2R,3R,4R,5R)-6-Methyl-1,2,3,4,5-heptanepentol	C8H18O5	-	-	Alcohol and amines	Alcohols	7.6426e+06	5.72141e+06	7749543	7636676	7164895	5517728	5871564	6750314	4397677	7538933	7812533	9252419	12909127	9678369	12349678	8756718	11529132	11640636	8348470	4547860	5654724	9316477	6073072	8144018
meta0692	Platensimycin	C24H27NO7	C20132	835876-32-9	Benzene and substituted derivatives	Benzene and substituted derivatives	10669817	11013393	12486656	12386918	11194118	11972186	8735229	9757355	11822751	11345285	10047931	9129912	7236067	8745354	6740679	7432310	8056455	7228408	7737573	8384767	8425531	7677573	9787567	8065956
meta0693	[(1R,2R,3R,4S,7R,9S,10S,12R,15S)-4,12-diacetyloxy-9,15-dihydroxy-10,14,17,17-tetramethyl-11-oxo-6-oxatetracyclo[11.3.1.03,10.04,7]heptadec-13-en-2-yl] benzoate	C31H38O10	-	-	Benzene and substituted derivatives	Benzene and substituted derivatives	11641265	10034000	12863498	8522976	8575614	8369673	9925653	11779498	10450334	2357162	8993596	11540264	294919	289496	649937	270744	266658	220490	3108717	1136899	1655742	1707459	2207667	2829721
meta0694	Hydroxyversicolorone	C20H16O8	C20503	111975-78-1	Benzene and substituted derivatives	Benzene and substituted derivatives	11695909	12836372	10175895	11627915	12367321	11574805	4883530	12384826	8924962	10196800	10549066	11360833	9175224	8586169	8465070	9106041	9555080	7948230	12150316	10194734	11414074	10333534	9851109	11446660
meta0695	N-Acetyl gemifloxacin	C19H20FN5O5	-	-	Heterocyclic compounds	Heterocyclic compounds	6.2673e+06	6.19663e+06	6574993	7319473	5952096	5850060	12621227	7894784	6833101	7191278	6707306	12833896	5477399	9474903	5296378	5682211	5854788	5721080	6268664	6041532	6748106	7053578	5928500	6846122
meta0696	Pentacarboxyl porphyrinogen III	C37H40N4O10	-	-	Heterocyclic compounds	Heterocyclic compounds	12832442	10046111	6417234	3631464	9011661	8489072	8763918	4379351	9906235	11544635	8684647	8421610	2853805	4104251	5627186	6499142	5727758	6394289	9574843	9523175	9717082	8124540	8228331	11189483
meta0697	6-[(5-Acetyl-4-methoxy-1-benzofuran-6-yl)oxy]-3,4,5-trihydroxyoxane-2-carboxylic acid	C17H18O10	-	-	Organic acids and derivatives	Organic acids	8.3331e+06	9.44543e+06	10046709	8847458	9710330	9761011	6580764	7610100	7615873	6731915	8147315	7428916	12372406	12774337	12532380	10652428	10894045	10683162	7155886	5700945	7680444	5737214	6119952	7330875
meta0698	Mannosylglycerate	C9H16O9	-	-	Organic acids and derivatives	Organic acids and derivatives	4.77203e+06	5.23183e+06	9805388	6081222	9723405	5911819	4672915	3920692	7103008	7691616	6732998	6442982	11229843	6866307	6920504	10373990	7382947	10159784	1557455	11506240	12768765	8923320	7205192	6809684
meta0699	Taxifolin 3-O-bata-xylopyranoside	C20H20O11	-	-	Flavonoids	Flavonoid	8.44561e+06	7.79094e+06	7445265	7411144	7992504	2175157	7808012	8828595	7324965	6228998	8094514	8190080	10479833	12766590	10670431	11761270	11622593	11507832	9837694	8615192	9658671	9958989	9829521	3107300
meta0700	S-Aminoethyl-L-cysteine	C5H12N2O2S	-	6367-98-2	Amino acids and derivatives	Amino acids and derivatives	12644321	12558385	11146397	11989231	10616506	10482503	10453895	8458549	7666593	7665089	7718765	7684373	8161992	8682931	7896539	9184443	8258752	7554563	3488362	3540803	4270303	3163405	3479714	3537767
meta0701	L-Histidine beta-naphthylamide	C16H16N4O	-	7424-15-9	Heterocyclic compounds	Indole and Its derivatives	10376745	9.54769e+06	6707754	5809623	7209011	12633342	3404202	4448077	5973715	4262545	6810677	7474535	5869018	4884634	5827766	6161525	3902139	4268870	4142392	3870758	4058489	3185646	3289155	5293278
meta0702	Citroside B	C19H30O8	-	120330-44-1	Terpenoids	Terpene	10409641	12530903	10775903	8819496	11384981	9505109	7418300	7918455	8226090	8447335	7279541	7851590	10598289	10828983	10853623	11461722	12622735	11240818	11046852	10484904	10823004	11939838	9555855	12136325
meta0703	(5r)-5-Methoxy-1,7-diphenylhept-3-one	C20H24O2	-	-	Aldehyde,Ketones,Esters	Ketones	10803271	11099369	10381751	9823956	9184095	10011775	12541311	12608595	11355142	12007582	11461030	12195096	6592099	6575433	5728761	6205637	6954653	6722807	6329342	6763111	6638192	6805948	6870678	6269242
meta0704	N-[2-(3,4-dimethoxyphenyl)ethyl]-3-[4-methoxy-3-(sulfooxy)phenyl]propanimidic acid	C20H25NO8S	-	-	Organic acids and derivatives	Organic acids and derivatives	11861710	12588493	10511514	5024572	11170737	10719104	3831114	10849840	8988192	10117422	9690363	11367899	9558408	9818892	8247909	9760017	8227786	7774676	4643217	4956555	4730115	5178508	3248190	4394880
meta0705	crosatoside B	C20H30O11	-	139742-28-2	Flavonoids	Flavonoid	10397836	6.3411e+06	8961316	4989821	5491927	6003098	3425733	8200308	7633604	3658528	5303800	3745951	9352184	11017215	10090022	10027410	12570005	10155212	7977633	8596179	9203326	6659473	9291612	7229747
meta0706	Isobergapten	C12H8O4	C18082	-	Lignans and Coumarins	Coumarins	7.17861e+06	7007019	5250316	4736357	6896029	7730849	12492237	10606072	10049857	10364552	9280573	9865037	2939795	2752644	2663298	2868773	2653769	2507578	1928582	1738431	2214735	2078549	1288076	1691634
meta0707	Methyl jasmonate	C13H20O3	C11512	1211-29-6	Hormones and hormone related compounds	Hormones and hormone related compounds	12122119	12488068	11478150	9207269	10024142	9444860	9179061	8756011	9123083	8718122	9574006	9313011	7795366	8632866	7619783	9118128	9727459	6831291	10705838	9147702	8771977	11913584	11076196	9525669
meta0708	Leptodactylone	C11H10O5	C09271	61899-44-3	Lignans and Coumarins	Coumarins	5.60446e+06	6.2548e+06	5335981	5731882	5170959	4992694	5123433	5932214	4383662	7254450	5028505	6664965	9104660	8576014	11662827	12396556	10068728	10606678	6774107	7336646	4083419	9014677	5962962	6939699
meta0709	Feruloyl Lactate	C13H14O7	-	-	Organic acids and derivatives	Organic acids and derivatives	5.60446e+06	6.2548e+06	5335981	5731882	5170959	4992694	5123433	5932214	4383662	7254450	5011641	6664965	9104660	8576014	11662827	12396556	10068728	10606678	5666522	7336646	4083419	9014677	5962962	6939699
meta0710	isorhamnetin-3-O-glucoside	C22H22O12	-	5041-82-7 | 6743-92-6	Flavonoids	Flavonoid	8.3694e+06	8.10679e+06	7457896	7870464	6672441	7724696	8465247	9947917	8641819	9458883	7626507	9200440	8846830	11602462	8993695	11112625	12154052	8927808	11174469	10024632	10568297	10613259	8902815	11495220
meta0711	5,7-Dihydroxyflavone 7-benzoate	C22H14O5	-	-	Flavonoids	Flavonoid	11871684	8492472	8978728	11262228	11554358	12112152	583805	2138719	4446667	2208797	3121052	2638903	9344355	10399192	4915412	6215965	9452360	8693175	4568860	4383481	4261490	3993174	4214406	3700441
meta0712	methyl (12R,19S)-12-ethyl-8,16-diazapentacyclo[10.6.1.01,9.02,7.016,19]nonadeca-2,4,6,9,13-pentaene-10-carboxylate	C21H24N2O2	-	4429-63-4	Alkaloids	Plumerane	9.54758e+06	7.53466e+06	8128044	5895001	4579186	5737888	2608933	8451551	12052841	6163343	12072726	8296388	8520211	9649047	9554668	7513696	8359417	8470246	8386265	9113253	8923772	6859513	9669535	9638234
meta0713	Mirtazapine	C17H19N3	C07570	85650-52-8 | 61337-67-5 | 207516-99-2	Benzene and substituted derivatives	Benzene and substituted derivatives	9.06627e+06	8.65252e+06	7445860	7377367	7887745	8218474	7538893	6186133	6958668	6317120	7174986	7875250	8991117	8700050	8912995	9422838	9961618	9645514	10880390	9560689	11373950	11027129	10637309	10301045
meta0714	Cys-Cys	C6H12N2O3S2	-	18048-87-8	Amino acids and derivatives	Amino acids and derivatives	11970136	5.88213e+06	6159547	6803297	6084520	5511700	3333139	3349619	5787053	2637245	3040702	4102719	5897043	6773566	5531905	7481170	6590942	6121893	6420577	6198966	5730161	5817094	6710109	7055244
meta0715	(S)-2,3-Dihydro-3,5-dihydroxy-2-oxo-3-indoleacetic acid 5-glucoside	C16H19NO10	-	218604-37-6	Organic acids and derivatives	Organic acids	9.5185e+06	11397383	9871432	11959741	10461963	10556966	5246049	4762465	3355644	4733677	4822754	3183984	9079505	11062418	7993285	8847682	9180182	10022521	4000546	3501028	3678760	3837428	4492170	4166326
meta0716	Piperonyl butoxide	C19H30O5	C18880	18693	Organic acids and derivatives	Organic acids and derivatives	5.22429e+06	6.09486e+06	6683687	5922089	3577335	7596857	6305331	6729656	6243996	7543851	6998009	6452964	4822592	4077808	4277309	6941522	7610276	2932844	4087614	5792901	5089647	11928747	6141659	6795534
meta0717	Formononetin 7-O-glucoside-6''-O-malonate	C25H24O12	C16222	-	Flavonoids	Isoflavones	7.03248e+06	9.89021e+06	8851538	7881701	8752596	6095167	6590210	6621584	8425559	7383657	7100203	5990479	7246361	9614384	11891065	8575739	10181755	11131745	7566563	7110863	5918503	6684134	2180850	8060848
meta0718	(+/-)-Eriodictyol	C15H12O6	C05631	4049-38-1	Heterocyclic compounds	Heterocyclic compounds	10362999	11828027	9988212	10193898	10410263	9036029	3498766	4810373	4780095	4243725	4768496	4680968	7890298	8416665	8156301	9035466	8403280	8240870	10336828	9717630	9943672	10392606	9915936	10684480
meta0719	Gingerol	C17H26O4	C10462	23513-14-6 | 1391-73-7	Benzene and substituted derivatives	Phenolic acids	2.68828e+06	5.41335e+06	5421298	6637600	6313903	4630731	6442167	4601188	4796780	3918240	7374010	3543092	7894979	11761295	6094913	5405917	11162256	7069888	3298621	7008909	5417904	4267180	4369049	3474038
meta0720	6-[(E)-but-2-en-2-yl]-4-[6-[(Z)-but-2-en-2-yl]-2,4-dihydroxy-3-methylbenzoyl]oxy-2-hydroxy-3-methylbenzoic acid	C24H26O7	-	-	Benzene and substituted derivatives	Benzene and substituted derivatives	10609245	11193248	9783013	10474810	10081403	10563091	8657958	11748403	8728069	9709295	9665383	10857195	6480740	5471629	7395838	7240287	6455257	6445738	5585782	5594968	5267417	5934076	5171662	5280220
meta0721	Met-Ser	C8H16N2O4S	-	14517-43-2	Amino acids and derivatives	Amino acids and derivatives	8.89626e+06	8.67405e+06	8000087	9995297	7662991	6552545	10087366	11700358	8812130	8581703	8927904	10513902	898762	1418136	975006	850878	764507	850689	1943258	1314919	2521725	3259284	2756791	3481841
meta0722	(1S,1'S,3'R,3aR,5R,5aR,7'R,8aR,9S,9'R,9aS,10'R,11'R)-9-hydroxy-5,8a,9'-trimethyl-4'-methylidenespiro[3a,4,5,5a,9,9a-hexahydroazuleno[6,7-b]furan-1,14'-6-oxatetracyclo[9.2.2.01,10.03,7]pentadecane]-2,5',8,13'-tetrone	C29H34O7	-	60622-41-5	Others	Lactones	8.88881e+06	11535875	7858509	9028627	9611724	7867457	11671811	8368057	10112777	10782588	10073896	8297430	4039263	2886518	4262358	6573540	4017872	4950074	7995981	7897595	9169963	5519605	8013914	7576011
meta0723	Phosphoagmatine	C5H15N4O3P	C02726	-	Organic acids and derivatives	Organic acids and derivatives	10364171	10020021	9366463	10518306	10946418	9812899	7704287	9671358	8370103	10384726	11561971	10143299	9461186	9651771	11500176	10017396	8752056	10374475	9340960	11571942	9955175	8836994	8472524	10615593
meta0724	4-[(3-Carboxypropanoyl)oxy]-3,5-bis{[(2E)-3-(3,4-dihydroxyphenyl)-2-propenoyl]oxy}-1-hydroxycyclohexanecarboxylic acid	C29H28O15	-	-	Organic acids and derivatives	Organic acids and derivatives	9.56846e+06	8.84794e+06	7239110	7468772	8633738	8419706	6945717	6888226	6312925	5053373	7332839	7457337	9624811	10562682	9231168	11561553	9086368	8926444	7228993	5944991	7427759	8102313	8103396	7902818
meta0725	N-Acetyl-L-tyrosine	C11H13NO4	C01657	537-55-3	Amino acids and derivatives	Amino acids and derivatives	10788433	10258686	10453163	11553121	10087335	9987233	5432324	5828880	5412223	5636510	5039884	5893385	9999747	10240305	9060154	3427212	9978567	9222738	3066781	3269485	3288887	3382278	3272106	3552656
meta0726	MG(18:4(6Z,9Z,12Z,15Z)/0:0/0:0)	C21H34O4	-	-	Lipids	Glycerol ester	9.38105e+06	5.69671e+06	6580955	4395164	7086038	7953361	6850090	7565542	7099783	6774742	6097361	4949097	5713566	6457608	11522648	10229746	5983983	6551421	7289520	7457852	8207230	7030288	7240883	7239839
meta0727	(1S,2R)-5,7,8-trimethoxy-2,3-dimethyl-1-(2,4,5-trimethoxyphenyl)-1,2-dihydronaphthalene	C24H30O6	C10658	86702-02-5	Lignans and Coumarins	Lignans	11188034	11490584	9993772	7191362	8310956	10717458	7225590	4088962	5481115	5103836	5687244	6807619	8474179	6449111	6488734	9607020	3631399	4680754	3515453	4710112	5193745	4079507	4158254	6259770
meta0728	Fludarabine phosphate	C10H13FN5O7P	-	75607-67-9	Others	Others	6.70054e+06	8.33314e+06	3449091	7533871	7469272	8463351	7730876	6878718	6701381	6682257	6609634	1632078	6215921	8018205	7248892	9074760	7793771	7944940	7367429	6823919	7542712	6396869	8048039	8258193
meta0729	Syringetin-3-o-glucoside	C23H24O13	-	40039-49-4	Flavonoids	Flavonols	5.59906e+06	6.53346e+06	6106840	4811978	5360690	5251575	1242679	1374932	1252678	1479810	1443218	1263801	1399249	1455214	472223	1145694	616001	1754981	9035068	10595289	9822815	11442890	10099102	8775187
meta0730	Biotin sulfoxide	C10H16N2O4S	-	3376-83-8	CoEnzyme and vitamins	Vitamin	7.28534e+06	7.04554e+06	8289107	7923078	8049698	7667734	10102062	10961822	9379936	10280825	10609069	11442248	10400239	8893171	9444376	10069874	9213575	8657821	10496945	9843596	9876480	9894128	9344773	11121872
meta0731	Shogaol	C17H24O3	C10494	36700-45-5	Benzene and substituted derivatives	Phenolics	9.2988e+06	7.26457e+06	7937196	4211141	7507917	6418910	7255326	5545587	8404683	7674779	7483066	5093737	11435776	10493491	8910290	10507660	10971928	10033293	4088541	3963321	5356530	4772597	4781972	5092377
meta0732	(2R,3S,4S,5R,6R)-2-(hydroxymethyl)-6-[(E)-3-(2,3,4-trimethoxyphenyl)prop-2-enoxy]oxane-3,4,5-triol	C18H26O9	-	-	Alcohol and amines	Alcohols	5.78729e+06	5.71309e+06	4206975	4987605	6897036	9769129	7618084	7961199	6657081	11427752	5288601	7665870	2703922	4096547	3808890	4086852	6350845	2972846	4291006	7161564	5684236	4700340	6013892	4574694
meta0733	Hexahydroxydiphenic acid	C14H10O10	-	-	Organic acids and derivatives	Organic acids	1.34568e+06	783675	1384758	1312477	1176733	1141447	2229663	2026380	2274539	2343474	2141987	2501733	5853492	5530604	5325907	4866487	4894769	5139211	11391191	10936626	10374179	9489080	9175053	8194950
meta0734	diethyl 2,6-dimethyl-4-oxo-4h-pyran-3,5-dicarboxylate	C13H16O6	-	5456-14-4	Heterocyclic compounds	Heterocyclic compounds	9.40517e+06	8.43559e+06	6434104	9124037	11037229	8561627	9318279	8570256	9974426	8875273	8792877	10115736	5600090	5490761	5348748	4953798	3910638	4764828	8657179	11382752	7860493	9991804	8853018	10196673
meta0735	Chrysoeriol	C16H12O6	C04293	491-71-4	Flavonoids	Flavonoid	294715	366371	317697	311330	314991	317007	344925	304241	371472	405679	275549	449826	445651	314580	375116	479417	475028	324129	6960471	11116883	10325714	7476823	5787654	11340851
meta0736	Tazarotenic acid	C19H17NO2S	-	-	Organic acids and derivatives	Organic acids and derivatives	7.73109e+06	11288322	8885352	8711254	9362017	8933106	4865704	7887732	7369389	6340502	6450511	6275848	8811723	11265818	9193281	8726355	10914180	8616216	6579518	7622902	6829314	5087655	5818880	6582677
meta0737	Okanin 3,4,3',4'-tetramethyl ether	C19H20O6	-	-	Flavonoids	flavonoid	2.5612e+06	2.66466e+06	4808752	3424490	2877133	3695043	3352746	4581575	6372194	3723188	6569633	6056223	4168341	3008574	5686131	6245831	5434561	4577817	9892933	3650576	11255087	6191071	9708094	7848369
meta0738	(2Z)-7-(azepan-1-ylmethyl)-6-hydroxy-2-(1H-indol-3-ylmethylidene)-1-benzofuran-3(2H)-one	C24H24N2O3	-	-	Heterocyclic compounds	Indole and Its derivatives	10606099	10493678	11247109	7776828	10478420	8933669	7134215	7903128	6617671	8194778	6746030	5620503	9361764	7961201	7532655	8107500	8642487	7593215	7695612	5578584	6285727	8881690	7649370	6179064
meta0739	Musk xylene	C12H15N3O6	C19462	-	Benzene and substituted derivatives	Benzene and substituted derivatives	2.11291e+06	1.76486e+06	2178774	1774474	1924388	1511105	7455243	9789380	8960131	9657097	8898020	11198937	2160869	2637059	2286117	2282634	2821960	2538326	3430318	3703987	3935620	3121073	3220028	2929805
meta0740	Caruilignan D	C14H16O6	-	-	Lignans and Coumarins	Lignans	8804008	8.98341e+06	9253837	7677897	10117542	8679306	7205168	8598204	7016328	7616605	7446481	8139347	6583333	1162650	6498390	11183193	6886617	6484696	5660708	6890481	5944458	5166206	5746409	6318018
meta0741	[(2E)-2,11-dimethyl-7-methylidene-6,12-dioxo-5,14-dioxatricyclo[9.2.1.04,8]tetradeca-1(13),2-dien-9-yl] (E)-4-acetyloxy-2-methylbut-2-enoate	C22H24O8	-	-	Others	Lactones	4.6869e+06	6.70663e+06	5182048	9418414	7213127	5554073	5514850	11164232	6325375	6243234	2834312	6348477	4021181	5690763	3488758	4520749	5006729	4616432	6354783	6887895	7414360	5712318	6881052	6894086
meta0742	Lecanoric acid	C16H14O7	C02868	480-56-8	Organic acids and derivatives	Organic acids	8.44288e+06	11152197	9890993	9681193	8955717	8643899	7325762	8060458	7098075	7121953	5974299	7620719	4557302	5973209	5126987	5533406	5203967	4838999	6414309	5085592	5665706	6270191	4838955	5816854
meta0743	Broussoflavonol C	C30H34O7	-	104494-29-3	Flavonoids	Flavonols	6.45167e+06	11112461	6660642	2440189	7304448	6409465	5910795	7605082	6727370	6755063	7488988	7798213	4367169	5160135	8280404	5013570	5660594	6275691	5773971	9400069	6040620	4912118	4857891	5817340
meta0744	N-(3-oxo-octanoyl)-homoserine thiolactone	C12H19NO3S	-	-	Amino acids and derivatives	Amino acids and derivatives	5.21024e+06	4.78201e+06	4215961	5075274	4390096	4796996	6589576	6380042	6526381	6703742	6173508	5986529	4886912	5945777	4845330	5160503	5172399	5145708	10565854	10222217	11094005	10120893	10850894	10780844
meta0745	Picrasin G	C21H28O7	C17054	35598-69-7	Terpenoids	Ditepenoids	6.99251e+06	7.64202e+06	7794912	7369169	6376702	6854977	6557764	6533464	6018111	5457819	6824508	6356081	10624553	10435410	10997453	10436845	9507045	10329378	9965122	9274463	9243958	7067429	10846852	9883040
meta0746	2-(N-HEPTANOYL)THIOPHENE	C11H16OS	-	30711-40-1	Aldehyde,Ketones,Esters	Ketones	6.99251e+06	7.64202e+06	7794912	7369169	6376702	6854977	6557764	6533464	6018111	5457819	6824508	6356081	10624553	10435410	10997453	10436845	9507045	10329378	9965122	9274463	9243958	7067429	10846852	9883040
meta0747	1-(1Z-hexadecenyl)-2-(9Z-hexadecenoyl)-glycero-3-phosphoethanolamine	C37H72NO7P	-	-	GP	PE-P	7.409e+06	7.62823e+06	5150563	6497958	6937077	6338589	10536807	10184315	9078003	10248456	8336427	10990016	3395741	4954779	5200203	6007419	5262172	5984227	3427980	3285699	3594471	3715135	3799471	3203244
meta0748	GibberellinA12	C20H28O4	C11857	1164-45-0	Hormones and hormone related compounds	Hormones and hormone related compounds	4.31064e+06	4.1681e+06	5504955	5280033	4743830	6219251	7614996	8592116	8480468	6162363	6506044	8266518	10103348	10989231	8591569	9918360	8659762	9733345	7810735	6295563	7481959	4659021	7624892	7555770
meta0749	Inabenfide	C19H15ClN2O2	C10942	82211-24-3	Benzene and substituted derivatives	Benzene and substituted derivatives	8.95146e+06	6179745	8378039	5939333	6594563	7758760	6527203	6381063	7863484	7068867	8371885	8288365	7291541	5996132	6064433	8383249	7010644	6336497	7602552	7530663	8269493	8320818	7617037	7449442
meta0750	Kaempferol 3-neohesperidoside-7-(2''-ferulylglucoside)	C43H48O23	-	-	Flavonoids	Flavonoid	8.82394e+06	10913091	9821998	8852972	8315582	7419253	7466740	8437242	8494247	9366250	8850400	8626611	8261068	6942442	8081570	8490105	6391116	8502162	3444558	4134474	3993697	4492342	4307963	3364571
meta0751	Peridinin	C39H50O7	-	33281-81-1	Terpenoids	Terpene	3.08537e+06	5.96228e+06	2444185	3250232	4613100	4258197	4499482	3536930	4143953	3781499	5578225	2361788	4362675	4974330	3879210	6548308	7402595	6920689	8870547	7838332	7999327	10907956	8886484	8562875
meta0752	Petunidin-3-(p-coumaroyl)-rutinoside-5-glucoside	C43H49O23	C16295	106863-71-2	Flavonoids	Anthocyanidins	9.52995e+06	10898945	9821998	8646016	8315582	7419253	5887172	8437242	8494247	9312067	8850400	8626611	8261068	6942442	8186548	4656755	6382553	8569101	3784900	4134474	4027763	4792037	4374915	3469234
meta0753	(2alpha)-12-Methoxyibogamine	C20H26N2O	-	-	Alcohol and amines	Amines	10397695	10535010	6902374	10702528	10888103	10250028	4271840	5482510	4400105	3996111	4394180	5679907	4805110	4576048	4811779	5404032	4606031	4959661	858649	633082	634358	373074	448299	633752
meta0754	2-Naphthol	C10H8O	C11713	135-19-3	Benzene and substituted derivatives	Benzene and substituted derivatives	4.56246e+06	4.66666e+06	3542287	4779209	3955840	3951740	4721418	4159182	4075004	4606706	4782065	4506139	3457078	2938791	2738953	3760376	2902035	3315575	9488247	8816321	10875946	9141393	9691799	9232933
meta0755	4-Hydroxy-5-[4-hydroxy-3-(sulfooxy)phenyl]pentanoic acid	C11H14O8S	-	-	Organic acids and derivatives	Organic acids	5336731	4.90372e+06	4150076	4394861	2778661	4360075	4211967	4076372	3352854	4066725	4137070	4045830	1603194	8453580	7546145	6812883	7302286	6135151	6883332	6531653	7428764	6559433	10784163	7771791
meta0756	Ethyl eburnamenine-14-carboxylate	C22H26N2O2	-	77549-94-1 | 68780-77-8	Alkaloids	Alkaloids	9.35947e+06	9063846	9447896	6849785	8150299	8542239	9325753	9926130	7863307	10729899	7678194	8134336	8074146	10024607	7701272	7318268	8271862	6620054	8706218	8260865	10235718	8961782	9685109	7469557
meta0757	Famotidine	C8H15N7O2S3	-	76824-35-6	Heterocyclic compounds	Heterocyclic compounds	3.49592e+06	2.24025e+06	2667313	2215364	2457579	2685003	4360554	4701000	4618303	5255386	4718188	2690610	10713030	9966108	8957831	9616959	9618493	9368853	6307587	6978449	7009780	7351104	6602525	7658308
meta0758	Lauryl sulfate	C12H26O4S	-	557-47-1	Organic acids and derivatives	Organic acids and derivatives	7.8834e+06	7.26782e+06	6163621	5820625	7259931	7020887	5773407	5572591	6068880	6949962	6389477	5825168	2860669	4985630	3485103	5350402	5264198	4253706	10710717	9128208	9229890	8921190	9490391	8281069
meta0759	2',4',3,4,alpha-Pentahydroxydihydrochalcone 3'-C-xyloside	C20H22O10	-	-	Flavonoids	Chalcones	6.78457e+06	6.50016e+06	6034094	6688694	4520789	4229146	7582606	8023765	8290045	10708752	5862589	8304173	3038403	3528349	2974456	3183189	2479491	3567253	1387975	9315808	7143570	7683880	7633143	8588130
meta0760	(2-hydroxy-1,2-diphenylethoxy)sulfonic acid	C14H14O5S	-	-	Organic acids and derivatives	Organic acids	10137497	10680317	9813600	9315599	10453512	10278667	8765494	8724246	8359460	9053626	9757367	8782829	6051732	7227642	5577571	7355152	7038736	7102033	7587596	6352119	6457033	7270931	6275474	6894563
meta0761	(9Z)-N-[2-(5-hydroxy-1H-indol-3-yl)ethyl]octadec-9-enamide	C28H44N2O2	-	-	Tryptamines,Cholines,Pigments	Tryptamines	7.57202e+06	10102426	6873355	6605612	6508230	6379693	5308833	6707633	6583018	7075611	7609018	6555451	4941485	6007087	4841695	4654925	5557933	5712988	4983901	6037140	4122285	10616064	5598996	6978766
meta0762	Pro-Arg-Phe	C20H30N6O4	-	-	Amino acids and derivatives	Small Peptide	4.68706e+06	6.24248e+06	5163183	4383991	4779642	5287101	3872601	4171381	5568705	4571401	4729266	5319905	8681898	10245926	9779059	10532916	10505874	10574201	10284149	9540219	8698901	7620587	8640833	9488730
meta0763	Cirsimaritin	C17H14O6	C17785	6601-62-3	Flavonoids	Flavonoid	10560989	10021381	8370588	9220247	10470875	8487746	3962656	3446575	4025243	4856700	5106801	4282329	1723104	2098551	2166727	1946394	1846630	1664243	866248	953210	860923	1027211	905702	1056378
meta0764	Urate-3-ribonucleoside	C10H12N4O7	C05513	-	Nucleotides and derivatives	Nucleotides and derivatives	6.29989e+06	6.32488e+06	5225822	4255978	5710545	5285134	6759077	5878475	6588119	6614074	6670632	6079571	9960065	9078301	9317738	8364612	9697656	9684860	9312228	8889045	9701649	10535989	9473918	9802733
meta0765	Hovenidulcioside A2	C38H58O12	-	171499-80-2	Heterocyclic compounds	Heterocyclic compounds	7.16266e+06	7.13663e+06	6774429	5250920	7213593	2723766	8349832	7677767	7888432	7027875	6535473	9288224	7370840	7611775	6960118	7579450	7121080	7532175	7996083	7233995	7555134	8615928	8415390	7680255
meta0766	Tryptophylthreonine	C15H19N3O4	-	-	Amino acids and derivatives	Amino acids and derivatives	10332460	8.18676e+06	8530127	8038658	10494348	9212329	6043495	6243848	6010018	7565503	7827131	7296673	1014629	1018970	1033361	1115332	841301	860649	1487699	2020002	1697015	1917399	1594471	1241140
meta0767	DL-Histidyl-DL-histidine	C12H16N6O3	-	2733-45-1	Amino acids and derivatives	Small Peptide	10465578	9.07698e+06	9069370	5079369	8867729	9332719	3139851	2608313	3009823	622877	3649587	1547437	7013155	8880038	8836362	7634421	7427398	6883235	2476567	2416530	2280018	2614287	2469212	2386823
meta0768	Traversianal	C20H28O3	-	-	Aldehyde,Ketones,Esters	Aldehydes	5005490	5.8298e+06	4718901	4768840	4602960	4876931	9142855	7921279	6885032	10460522	7266865	7080030	8246902	5832032	5592044	8068887	5394100	6548684	6349090	6338699	6974484	5297977	8950437	9190813
meta0769	Brucein D	C20H26O9	C08752	21499-66-1	Others	Lactones	10443944	6.51869e+06	8712808	7964553	8294939	7142134	5651018	6147682	4369200	6002640	5691793	5386678	6375515	7078889	6928911	6579423	6493628	7090420	3882011	4162898	3967559	1474982	4683265	3434897
meta0770	9-(3,4-Dimethoxyphenyl)-2-methoxy-1H-phenalen-1-one	C22H18O4	-	-	Benzene and substituted derivatives	Benzene and substituted derivatives	9.74758e+06	10169159	8377741	8430845	7957262	8016414	7977332	8818461	8167822	7734544	6922146	9752344	7101547	7982521	5699907	8307494	6832670	6311259	6083743	8147728	7065087	8111215	6865742	8871239
meta0771	N(1),N(5)-dihydroxyferuloyl-N(10)-sinapoyl spermidine	C38H45N3O12	C18073	-	Heterocyclic compounds	Heterocyclic compounds	8.0987e+06	9.42532e+06	8832373	5985812	10361485	7102099	254590	276831	225594	236643	254279	232089	1861862	2163605	2227439	2046454	1914928	3381026	181254	187500	190363	210128	186759	191074
meta0772	Thr-Asn-Ala	C11H20N4O6	-	-	Amino acids and derivatives	Small Peptide	1212865	2.96677e+06	2467668	2228324	2607855	1296072	2889987	3965003	3177845	2995783	3171023	3331871	3633643	4603807	10278152	4224722	4350538	3889540	5267816	4792233	4598707	6320306	5042472	4773753
meta0773	nicotine imine	C10H13N2	-	74710-78-4	Alkaloids	Alkaloids	10272697	9.50524e+06	8889629	8769815	10258562	8367547	7735818	8763606	8235548	7897686	8177422	8905815	6347861	5360462	5602892	5872587	5634166	5202302	3927882	5173205	4824236	3691963	3969329	3742603
meta0774	p-Coumaryl alcohol	C9H10O2	C02646	20649-40-5	Alcohol and amines	Alcohols	6.0905e+06	10201492	5926547	5957241	7437734	7416377	6212057	7381711	6694699	8119459	9344230	5747953	6928915	6740362	6445283	7288201	7291061	9155872	6107546	8077879	9630976	8531757	7136123	7061640
meta0775	2-(7-Hydroxy-6-methyloctyl)-2H-furan-5-one	C13H22O3	-	-	Aldehyde,Ketones,Esters	Ketones	9.97378e+06	8.27368e+06	8848132	1730607	10010710	10122139	6759666	5058794	6197989	6535483	6459050	2412425	2346220	2204521	665804	2490180	2261260	2305835	2490797	2872902	2937772	2550773	2511721	2087391
meta0776	Tutin	C15H18O6	C09570	2571-22-4	Others	Lactones	8.31594e+06	8.69517e+06	7205089	7085045	7768726	7860006	8654884	8634035	8227536	8553997	8389390	8937001	6235240	6042924	5771581	6625589	6586942	6161366	9837405	9778922	1452650	10106880	9806983	8861396
meta0777	Ile-Met	C11H22N2O3S	-	42384-14-5	Amino acids and derivatives	Amino acids and derivatives	7.19127e+06	6.84e+06	6327647	6283725	5472301	5863709	9844164	10095229	7769555	8228110	7633877	9135741	2840469	3699121	3183654	3579426	3716778	3058955	2492517	3155552	2968030	3670540	2573811	2740732
meta0778	Anthrotainin	C20H17NO9	-	148084-40-6	Alcohol and amines	Amines	8.35699e+06	7.83435e+06	7693614	7894087	6659785	6347851	5646796	5005060	4649203	6777166	5926126	5176457	9038378	8997440	7588380	10080996	9779614	9643138	8172739	8092814	8090377	8858553	8319836	7035674
meta0779	Asp-Gly-His-Ser-Thr	C19H29N7O10	-	-	Amino acids and derivatives	Small Peptide	3873700	5.08774e+06	3975743	4824558	3530917	3885896	2421807	2903161	1834624	1818322	2987519	1697076	10060105	9512566	7867010	8364279	8794107	8559944	1104796	1389413	1054071	835760	1846954	1683708
meta0780	beta-D-Glucopyranosiduronic acid,6-[3-(1-naphthalenylcarbonyl)-1H-indol-1-yl]hexyl	C31H33NO8	-	-	Benzene and substituted derivatives	Benzene and substituted derivatives	3873700	5.08774e+06	3975743	4824558	3530917	3885896	2421807	2903161	1834624	1818322	2987519	1720828	10060105	9512566	7867010	8364279	8794107	8559944	1104796	1389413	1054071	835760	1846954	1683708
meta0781	Dehydroabietic acid	C20H28O2	C12078	1740-19-8	Terpenoids	Ditepenoids	6.41993e+06	6.71682e+06	8006436	7432338	5212031	7556391	10015177	6215611	8157015	7194160	7052044	9489236	7074748	2706556	5545340	7374999	6390074	3605261	4817586	3712774	4990827	6136377	5977822	5289024
meta0782	Ardisiaquinone G	C31H40O10	-	-	Aldehyde,Ketones,Esters	Ketones	6.43722e+06	9.99883e+06	4727018	6370176	2318206	4975871	3693489	5333225	8966518	6929469	6869829	5648938	3083254	6150524	4463634	1825955	2184368	3739821	5787103	5366309	2315757	4616253	4526616	760253
meta0783	Thr-arg hemisulfate salt	C20H44N10O12S	-	108320-96-3	Amino acids and derivatives	Amino acids and derivatives	9.61566e+06	9.9965e+06	8893507	8531897	6780045	8115156	2272662	1846190	3121512	3126561	2861994	2978618	3718122	2721488	2144720	3619863	2685650	2617885	1862820	1232320	410234	563336	1133421	1100557
meta0784	Licoricidin	C26H32O5	C16986	30508-27-1	Heterocyclic compounds	Heterocyclic compounds	9.85677e+06	9.45947e+06	7637080	2147389	8591968	6925900	8346644	6839271	8746840	8687381	8737637	5074639	6021749	5508794	5189686	5072619	6362338	5104549	1183145	1372546	1629593	1514289	1070681	1372976
meta0785	3-Hydroxycarbofuran	C12H15NO4	-	16655-82-6	Heterocyclic compounds	Heterocyclic compounds	6089463	5.67205e+06	4877314	6015049	5743628	6838717	6002441	9812143	7325033	7244130	6862136	6624405	5689477	6425818	6469341	6678705	5556071	6523958	6435593	6723228	5711148	6811551	5692332	6068716
meta0786	(R)-Coclaurine	C17H19NO3	C06349	2196-60-3	Alkaloids	Isoquinoline alkaloids	8.41693e+06	9.77276e+06	8407973	7631473	8456443	7956695	4444430	5514397	5257294	5410441	5045716	6273828	4169675	4774444	4075932	4492778	4935479	4070595	5209631	3959182	3831515	4103031	3487124	2865229
meta0787	5,7,3'-Trihydroxy-6,4',5'-trimethoxyflavanone	C18H18O8	-	-	Flavonoids	Flavonoid	8.40478e+06	9.77167e+06	7044401	8041835	9491448	8745826	6497858	6775371	6150852	6230104	6462405	6300096	5161909	4568036	4878474	6331825	5651366	6370113	5096657	3755411	3451912	5250776	4782084	2165114
meta0788	Isorhamnetin	C16H12O7	C10084	480-19-3	Flavonoids	Flavonols	6.69211e+06	7.08059e+06	5375810	6750085	6010081	6412297	7001513	5207465	4737267	5055755	8427582	5508313	4440598	4946542	5235591	4861388	4940314	8656392	8114652	4871683	6709002	9113373	4843821	9729240
meta0789	Linarin	C28H32O14	-	480-36-4	Flavonoids	Flavonoid	9.17155e+06	7.39861e+06	9515129	7973723	7569733	9660352	5569989	6046450	9182575	6933835	8416809	8186458	7366630	7143958	7250628	6979676	7084821	6939085	6476012	6678385	6263341	6834316	7329156	6424097
meta0790	Sulfinpyrazone	C23H20N2O3S	C07317	57-96-5	Benzene and substituted derivatives	Benzene and substituted derivatives	8.97164e+06	8546627	7908045	7796516	8798142	8215426	3256712	3120605	698338	4977264	2679618	3782986	9028095	9403499	8598524	8605771	7712105	9591886	6229302	5748583	6274696	6731765	6280938	6521783
meta0791	O-Desmethyl Mycophenolic Acid	C16H18O6	-	31858-65-8	Benzene and substituted derivatives	Benzene and substituted derivatives	8.3603e+06	7.98978e+06	7072088	6397027	7008904	3577622	4503896	6558350	6334010	5388675	7231387	6326178	7811161	7954641	9484350	9099265	9537098	9064665	324698	7157484	7485059	6611159	6841406	7489054
meta0792	Melatonin	C13H16N2O2	C01598	73-31-4	Hormones and hormone related compounds	Hormones and hormone related compounds	3.63746e+06	2.86496e+06	2472420	3701699	3104411	2644814	3899819	4293125	4235343	4240907	4063923	4166088	7472877	9536316	6362183	6924308	6419309	6005481	1907865	2191362	2556080	2532509	2188163	2753186
meta0793	1-Hydroxy-3-methyl-9H-carbazole	C13H11NO	-	14960-81-7	Alkaloids	Plumerane	8.07606e+06	9.52422e+06	7790682	8005407	7519707	7486957	6649752	6757413	6666893	6314890	6304677	6930831	6315278	6056122	6249963	6346336	6587694	6306465	8359845	7356952	7951093	8261894	7721726	7978649
meta0794	Oxysophocarpine	C15H22N2O2	-	26904-64-3	Alkaloids	Alkaloids	1.67784e+06	8.89077e+06	6262014	5897524	6397406	5113893	5388878	8171006	7420305	6619217	4581653	9512646	1646773	1876354	1706054	1858497	1634533	1643433	3424264	3332545	3818561	4485647	3932708	3653162
meta0795	Vicine	C10H16N4O7	C08437	152-93-2	Alcohol and amines	Amines	7.52638e+06	5530061	5438760	6339013	6376441	5596194	7219744	9496392	7463978	8540388	3112049	7770575	4288807	3880012	4817680	5304292	3979472	4693456	2376626	7057710	6404329	6805353	5780281	7139662
meta0796	Henryoside	C26H32O15	-	72021-23-9	Benzene and substituted derivatives	Benzene and substituted derivatives	5.91754e+06	7.05193e+06	5906830	5578913	5777164	5119502	7361452	6894253	5798949	6812243	7440160	6150057	9152728	7397572	8323678	9486245	8403198	8569588	7888220	8821659	7550935	9253303	7984161	8649034
meta0797	notoamide D	C26H31N3O4	-	937251-98-4	Aldehyde,Ketones,Esters	Ketones	4.33592e+06	4.9872e+06	2164535	4173885	4308925	4736270	5735387	4934516	4987427	4810062	4693074	5897237	7471394	8851027	9443815	7759692	7739640	6826378	4264405	4006618	4649415	610082	4041426	4324583
meta0798	10,11,12-Guaianetriol	C15H28O6S	-	-	Terpenoids	Terpene	8.61957e+06	5.62889e+06	3291819	6662819	5863807	5229950	7871434	7215324	6493993	6528028	6331878	6408146	5329040	5633516	4399124	3683662	4526131	6017134	7234408	9432892	8920424	6508729	6168695	8220485
meta0799	2-Isopropylmaleic acid	C7H10O4	C02631	44976-69-4	Organic acids and derivatives	Organic acids and derivatives	5.0985e+06	4.83421e+06	1897507	4529054	4213000	3975603	5289692	1313640	5012054	5575774	1595982	5706841	2268007	2052032	4815632	2245964	4869830	4739491	8394519	9339501	8483556	8883546	8550943	8443339
meta0800	2-(2,4-dihydroxy-5-methoxyphenyl)-3-(3,7-dimethylocta-2,6-dien-1-yl)-7-hydroxy-8-(3-methylbut-2-en-1-yl)-4H-chromen-4-one	C31H36O6	-	-	Others	Others	9116504	7.36671e+06	8294049	1809077	8801800	7417928	8604875	4829341	7640225	9321036	8441703	1806427	3223040	3469656	3743208	1651706	1860400	1834577	2304954	1642795	2414707	1797335	1580344	1081273
meta0801	6-Acetylpicropolin	C24H28O9	C09055	116187-56-5 | 28393-25-1	Amino acids and derivatives	Amino acids and derivatives	6.44862e+06	6.32994e+06	5731273	441486	4776310	6742459	7131055	9315740	7137555	8048098	7017402	6525502	1682193	1905225	1722362	981371	1680599	1689698	1831390	2722536	3103822	1216944	2749017	2464215
meta0802	Acetylpterosin C	C16H20O4	-	-	Benzene and substituted derivatives	Benzene and substituted derivatives	8.36281e+06	8.48595e+06	9303072	7926730	8399726	8347395	6392656	7044255	6639410	7849893	6553420	6348682	4165626	4624415	4315122	5249163	4788775	4981364	6361017	4687805	5599959	6640693	7565189	6110715
meta0803	Shikimic acid	C7H10O5	C00493	138-59-0	Organic acids and derivatives	Organic acids and derivatives	2.34109e+06	2.49223e+06	2644002	2437506	2225796	2236366	1106611	2297851	2526419	1007899	1962263	1135636	9270819	8520156	7874669	7161735	8286475	8111555	5649643	4857776	5131526	4484265	4968092	4361058
meta0804	6-Methoxyluteolin 7-glucuronide	C22H20O13	-	-	Flavonoids	Flavonoid	6036494	7.47053e+06	6973427	5865022	5877691	8149469	7349250	9124171	8191259	8908996	7810309	6950242	5601442	6216134	5768587	5841860	5744003	5671254	8074894	6869805	8695098	7882011	7251124	9264381
meta0805	(E)-2-[(2S)-2-Amino-2-carboxyethoxy]-2-hydroxyethenediazonium	C5H8N3O4	-	-	Alkaloids	Alkaloids	8133427	7.1166e+06	7048277	7112926	4205588	5030586	8186106	7174617	8177165	7165064	7523680	7445392	2884508	7168501	6309276	6397125	7177645	6985696	8443555	8645199	9225195	8435579	6982622	7052487
meta0806	Palmidin A	C30H22O8	-	17062-55-4	Benzene and substituted derivatives	Benzene and substituted derivatives	6.27293e+06	5.42939e+06	5452824	5460544	6340841	5712044	798879	6345171	5840760	5683681	6036582	4876846	8528089	6136449	694107	6359298	6333873	6473600	6200255	5973066	5742539	3402167	9180362	6917204
meta0807	Chlordiazepoxide	C16H14ClN3O	-	58-25-3	Others	Others	5.84579e+06	6.89342e+06	7155009	6502534	6331961	6399380	7030419	7012996	6603258	6609946	7500731	6825558	7079976	6525691	6348648	6368153	6876138	6636893	8822153	8594481	7013909	7889563	8679419	9090811
meta0808	N-(1,2-Dihydro[1,3]thiazolo[2',3':2,3]pyrimido[4,5-b]indol-1-ylcarbonyl)glycine	C15H12N4O3S	-	-	Amino acids and derivatives	Amino acids and derivatives	8.34425e+06	7.60174e+06	7356523	7369231	7387103	6384128	7951918	8138239	7527540	7136399	7433364	7544875	6165164	6558646	7309926	6788207	7140318	6569323	8519801	6937847	9137850	4720334	8742137	7520831
meta0809	Ophiopogonin D	C44H70O16	C17042	945619-74-9 | 125150-67-6	Steroids	Steroidal saponins	8.68378e+06	9.07099e+06	7319989	6268032	8312076	7154824	6548030	5675055	6140749	6879136	5771589	6700749	2885331	2324334	2831952	3148839	3424512	2549544	653181	565785	619451	685664	538886	600032
meta0810	Dethiosecoemestrin	C27H20N2O10	-	104799-51-1	Benzene and substituted derivatives	Benzene and substituted derivatives	8235892	4.68341e+06	9064305	7312637	7767821	8293572	4877559	4800386	4262139	6020246	4981856	5083042	2642308	2652370	2604973	2593107	2509131	2611593	7973934	8401725	7921799	7377547	6664009	6080115
meta0811	Carnitine C11:1	C18H33NO4	-	-	Lipids	CAR	5.40017e+06	7.42314e+06	6507843	5859077	5099053	7933785	5587998	6601091	5310916	6838532	7338858	6589476	7858198	6889219	6254734	6581431	8627391	6533471	4129078	5890639	5572084	9014314	5534719	4903771
meta0812	3-Methylglutarylcarnitine	C13H23NO6	-	102673-95-0	Lipids	CAR	8.98264e+06	1.17114e+06	7496751	5810222	7565614	7680160	4048337	4190573	2038058	1726207	4320215	3977157	6213540	4999398	5639683	6812975	6341144	5959846	2355477	1329644	1553990	1352720	2148417	1643296
meta0813	3-[(1-Carboxylatovinyl)oxy]-4-hydroxy-1,5-cyclohexadiene-1-carboxylate	C10H8O6	-	-	Organic acids and derivatives	Organic acids	8.78563e+06	7.39241e+06	7953786	6817339	7576101	7185795	7132319	6803997	6787772	6668722	6365305	7575428	3291724	2950545	2944658	2810070	2787318	2458471	7553602	5907519	6740982	6762234	6401243	5274777
meta0814	Tretinoin	C20H28O2	C00777	302-79-4	CoEnzyme and vitamins	CoEnzyme and vitamins	4.02387e+06	8.23321e+06	4436302	6299719	6941720	6546437	5929497	8067510	8367195	7479122	8886318	7605521	7028831	5640892	6037724	5309965	5190238	6133403	5090966	6053582	7228197	4179131	6297008	5393153
meta0815	4-Hydroxy-8-methoxy-2H-furo[2,3-h]-1-benzopyran-2-one	C12H8O5	-	196503-96-5	Benzene and substituted derivatives	Benzene and substituted derivatives	522420	7.28559e+06	5800457	4297823	6062464	6048622	4977439	5325457	4574306	5557453	5456164	4966990	5898404	6988151	6131061	6288957	6386599	5713443	6396497	7024955	7445495	7174446	6759315	6055749
meta0816	Luteone	C20H18O6	C10498	41743-56-0	Flavonoids	Isoflavones	7.12952e+06	6.89864e+06	7167517	6758119	8857744	1771595	4280206	5851836	701053	4553352	4456702	5288787	3023864	2854429	3108514	4231250	3358733	3053323	3328408	3012891	3544039	3536585	2751640	3452724
meta0817	1,2-bis(2-methyl-3,5-dinitrophenyl)diazene 1-oxide	C14H10N6O9	-	35212-01-2	Benzene and substituted derivatives	Benzene and substituted derivatives	6.44437e+06	5.81927e+06	6522564	5747993	4999287	6035333	8830358	7915169	8702587	7962584	8172601	7000092	847154	862585	798489	813706	858948	861104	1878161	2237388	1381611	2156946	1692972	1411130
meta0818	3,4-Dicaffeoylquinic acid	C25H24O12	C10468	14534-61-3	Organic acids and derivatives	Organic acids and derivatives	6.04165e+06	6.64329e+06	4034068	6367454	5922616	5805294	4874139	5011824	3174605	5625580	4253452	5106644	7791147	8634923	7328411	8825122	7910709	6482051	6228771	5543636	5698161	5341600	6723881	6757841
meta0819	13-Hydroxy-6,9,11-octadecatrienoic acid	C18H30O3	-	74784-20-6	Lipids	Free fatty acids	7.71326e+06	6.61621e+06	8074433	5879044	3885323	5265862	6840592	8657349	6516953	8818660	8488623	7908275	3939374	5739576	7480039	6867483	8063230	6993730	7311528	6680843	5147633	4932017	5061062	6780992
meta0820	4-hydroxy-Alternariol	C14H10O6	-	959417-21-1	Benzene and substituted derivatives	Benzene and substituted derivatives	7.03803e+06	8.79633e+06	7499819	7738005	7000765	6841644	1866914	2239354	1934070	2037290	1899358	2135267	4726522	4750993	3757125	4556752	4672442	4551530	2236727	2006214	2456080	2450735	1882981	2055525
meta0821	3-(6,7-Dimethoxy-2H-1,3-benzodioxol-5-yl)prop-2-enoic acid	C12H12O6	-	32529-15-0	Benzene and substituted derivatives	Benzene and substituted derivatives	5.61811e+06	6.44209e+06	7834627	6141413	4178787	6720295	8773361	5763919	6238080	4942119	4021329	5346675	6163636	8554027	5452774	5672781	6262530	5785585	6910519	4356595	5218379	5698435	5712470	5940607
meta0822	8-Azaguanine	C4H4N6O	-	134-58-7	Nucleotides and derivatives	Nucleotides and derivatives	6.1687e+06	7.5488e+06	7183973	6666637	7507124	7446884	5526198	5452120	5584285	7139938	5682891	6066542	8488605	8116773	8744888	7781552	8730095	8450231	7761383	8139616	7417952	5603760	7375669	7673628
meta0823	4'-O-Methylglabridin	C21H22O4	-	68978-09-6	Flavonoids	Flavonoid	6.50464e+06	6.00049e+06	7625855	6928312	7424917	8736767	4700869	5179646	5426647	5179721	3909713	5202800	3757474	3349893	3737840	5248933	4422045	4679289	3154657	2968671	3191206	2957103	2671241	2910776
meta0824	Anhydrochlortetracycline	C22H21ClN2O7	C18297	948758	Heterocyclic compounds	Heterocyclic compounds	2.71714e+06	2.76536e+06	3046999	928385	1515065	2686380	6912660	8084864	6876339	7773471	7971811	6081728	1071389	941724	540679	1718476	1261985	754437	4450983	6583270	8178948	3526891	5919040	8621294
meta0825	5,7,3',4',5'-Pentahydroxy-3,6,8-trimethoxyflavone	C18H16O10	-	-	Flavonoids	Flavonoid	8.58093e+06	7.74723e+06	7407849	7250358	8411532	7696543	4472594	5018056	3878391	5311664	5572941	5014468	4759524	4280410	4452848	4591896	4051241	3703767	3305468	5175165	4028218	4402600	4003725	3632248
meta0826	2-[[2-[[2-[(2-Amino-3-phenylpropanoyl)amino]acetyl]amino]-3-phenylpropanoyl]amino]acetic acid	C22H26N4O5	-	59005-83-3	Amino acids and derivatives	Amino acids and derivatives	8.25455e+06	7.1699e+06	8527132	7664827	6888766	7909793	6712638	7403005	6575355	6966547	7397888	7228471	4424491	3275053	4372538	4047004	3669980	3874103	5891903	4345709	4695843	3816721	4924628	4664482
meta0827	Xanthotoxol glucoside	C17H16O9	-	-	Flavonoids	Flavonoid	4.53752e+06	4.50684e+06	3911806	4995687	5488947	4244865	6753979	5477532	6795985	5729157	6014884	8517203	2576447	2032690	2234317	1983945	1392000	2017433	3664845	5176353	3327826	4278789	4236893	4485818
meta0828	Hyoscine	C17H21NO4	-	138-12-5	Alkaloids	Alkaloids	3.39312e+06	3212318	2384726	5035247	4954049	2395028	2216241	1593757	2424294	1707320	1706996	1873250	4759797	4315368	4252737	5046995	4486950	4645508	7964504	5775935	6418490	6723574	8504271	7786781
meta0829	5-(6-Methyl-6-hydroxyoctyl)furan-2(5H)-one	C13H22O3	-	-	Aldehyde,Ketones,Esters	Ketones	7.45796e+06	7411615	7087897	6673729	7149633	6768405	6083538	6316108	5290904	5583335	5871902	6479297	4816635	4670748	4958193	4638442	4674314	4399036	5177437	4505892	4386889	5409519	4949394	4594482
meta0830	Corchoionoside B	C19H28O9	-	189344-54-5	Aldehyde,Ketones,Esters	Ketones	7.16923e+06	6.52978e+06	2005912	5509254	5880189	5745760	804886	8470009	7837887	8219951	7794951	8400455	4302527	3518095	4197122	5148210	5167139	1455800	5883461	5491865	5835845	6034982	6093125	6194340
meta0831	7',8'-Dihydro-8'-hydroxyreticulataxanthin	C33H46O3	-	-	Aldehyde,Ketones,Esters	Ketones	1.09158e+06	5.23007e+06	4639254	4331742	4963818	4983207	4987799	6308595	6324142	6314121	4985720	5553329	4681070	5218661	4142976	3886197	5566820	4896048	6401039	7977788	7642566	8461852	6823063	6596045
meta0832	3,4,5-Trihydroxy-6-[5-hydroxy-2-(3-hydroxyphenyl)-4-oxo-6,8-bis[3,4,5-trihydroxy-6-(hydroxymethyl)oxan-2-yl]chromen-7-yl]oxyoxane-2-carboxylic acid	C33H38O21	-	-	Organic acids and derivatives	Organic acids and derivatives	4.14635e+06	3.63419e+06	2477291	3454890	3545912	4141856	5929851	6272057	6125202	4767105	5955080	5824975	6106818	6326140	6172560	4472607	6453897	6158906	7309875	7427109	7684806	8395967	7576489	7760022
meta0833	(R)-Byakangelicin 2'-glucoside	C23H28O12	-	-	Heterocyclic compounds	Heterocyclic compounds	6.80227e+06	6.43653e+06	4220185	5411617	4995202	6561711	6563448	8380566	5333772	6135998	5334333	7041432	4416158	4939008	4163111	4870657	5787918	4949525	5136248	3642332	3253506	5168064	5046378	2870746
meta0834	Luteolin C-glucoside C-xyloside	C26H28O15	-	-	Flavonoids	Flavonoid	7.68199e+06	8335673	8027222	7557723	6794022	7280116	6627356	5569059	6878214	7200492	6178793	7136843	4319678	4345491	4035886	3784331	3731926	3650326	5785944	4884719	5165269	4264141	4809118	5261763
meta0835	13,14-dihydro-16,16-difluoro PGJ2	C20H30F2O4	-	-	Hormones and hormone related compounds	Hormones and hormone related compounds	4.61905e+06	3.82413e+06	4924420	4289024	5665262	4345592	1698435	1388039	1673319	1311287	1567708	1742748	6762135	7797015	8234138	8294974	7428690	6523978	2335062	2411736	1890823	2408595	1991954	2487597
meta0836	Lonchocarpol A	C25H28O5	C09724	68236-11-3	Flavonoids	Flavanones	3.96733e+06	8.29083e+06	4197520	4473105	3520790	6828122	3916019	4355665	6599859	4127603	3093645	4179606	3462276	3620965	3081402	3303476	3761294	3571830	2786492	3073173	3452014	3474854	3240957	706900
meta0837	Didemethylasterriquinone D	C22H14N2O4	-	78860-40-9	Aldehyde,Ketones,Esters	Ketones	2.96257e+06	3.44578e+06	2236432	2739425	3150332	2764053	4433467	3979665	3668913	3947664	3539132	4128605	1616628	2266653	1721112	1777060	2018333	1706311	6903213	5609468	8113250	3980495	8280899	7651171
meta0838	(3R)-3,8-dihydroxy-9-[(2R,4R,5R,6R)-5-hydroxy-4-[(2S,5S,6S)-5-hydroxy-6-methyl-tetrahydropyran-2-yl]oxy-6-methyl-tetrahydropyran-2-yl]-3-methyl-2,4-dihydrobenzo[a]anthracene-1,7,12-trione	C31H34O10	C12405	-	Benzene and substituted derivatives	Benzene and substituted derivatives	7.07441e+06	7.3267e+06	6631987	7563551	6579427	7357069	7080776	7820642	6858664	8231413	6999354	7051142	4585834	7123835	7218174	6789181	7206633	5725606	1101829	1718295	5096747	4756666	5028845	4700144
meta0839	Gambogic acid	C38H44O8	C10062	2752-65-0	Organic acids and derivatives	Organic acids	2.10587e+06	3.15318e+06	4555424	7009186	3277981	4066817	4355190	5436652	2442790	3563105	3106884	8222617	6315942	6021335	4423998	4897602	4080503	6179022	3870585	3564846	2744564	3978242	3211464	6840292
meta0840	5-Amino-6 (5'phosphoribitylamino)uracil	C9H17N4O9P	-	-	Organic acids and derivatives	Phosphoric acids	5.24245e+06	4.9903e+06	4178449	3333820	5265225	3896278	5172396	5052318	5475167	7805226	8210314	5646043	3810391	1808888	3667872	1683343	1702415	3508093	4288747	3907139	3015740	4483367	3553473	3532739
meta0841	Aloesin	C19H22O9	C08994	30861-27-9	Others	Chromone	4.45048e+06	4.86315e+06	4403638	4062083	4451566	4434004	6777553	6864687	5641097	7613954	7453349	8186850	6714301	6617252	5851348	6872695	6022662	6515977	4577793	4903483	5153085	5823196	5773531	4773265
meta0842	Dodecanedioic Aicd	C12H22O4	C02678	693-23-2	Lipids	Free fatty acids	8.16937e+06	7.64716e+06	7032243	8012757	7668828	3469654	4553374	5834257	5738948	2520291	6521178	7316937	3617001	3524478	1816566	3602106	3407321	3501668	3210921	3553900	3664233	3437665	4254797	3804810
meta0843	Diphacinone	C23H16O3	C18698	82-66-6	Benzene and substituted derivatives	Benzene and substituted derivatives	4.15726e+06	2.95223e+06	2216291	3587883	3340961	3211880	3926918	4824248	4721863	5023168	5075664	3922417	4354600	8163147	4848228	4587719	4185818	4484881	2482205	2256220	3585091	2573361	2655677	2094054
meta0844	Tarenflurbil	C15H13FO2	-	51543-40-9	Benzene and substituted derivatives	Benzene and substituted derivatives	8.10207e+06	7.71715e+06	6940010	6480626	6643098	7471861	4019347	4816156	4897987	4450093	4907070	4306320	1804138	1793500	1849098	1806744	1695878	1711642	2410053	2041342	2089519	2436780	1889642	1700876
meta0845	2,3-Diacetoxy-7,8-epoxy-24,29-dinor-1,3,5-friedelatriene-20-carboxylic acid	C33H44O7	-	-	Benzene and substituted derivatives	Benzene and substituted derivatives	7173968	7.9202e+06	6633494	4270827	4403190	6191107	7150136	5236280	6558831	6850873	8046482	3475850	4539625	4129987	2319273	3383864	5747564	4502168	2103050	3572173	4043862	2811250	6303425	6403570
meta0846	{[4-(6,11-dihydroxy-2,2,5-trimethyl-10-oxo-5,10-dihydro-2H-1-oxa-5-azatetraphen-12-yl)-6,11-dihydroxy-2,5-dimethyl-10-oxo-3,4,5,10-tetrahydro-2H-1-oxa-5-azatetraphen-2-yl]methoxy}sulfonic acid	C38H34N2O12S	-	-	Organic acids and derivatives	Organic acids	2.65972e+06	2.15153e+06	2828991	2837901	2661938	2258247	4303241	8007200	3392406	3526591	2974518	4217925	2775722	2744962	1227645	2846908	2715491	1932016	2590501	4798861	3582561	4606058	3352765	3252295
meta0847	D-glucose-6-phosphate	C6H13O9P	C00092	56-73-5	Carbohydrates and Its metabolites	Sugars	4.66437e+06	4.03579e+06	4454186	3990815	4452264	4220674	3318232	3346468	4028492	4276830	4964296	3146421	7165823	6465392	7089737	7082581	6449820	7287359	6915457	5620160	4945814	5673802	7994951	5807504
meta0848	Phe-Pro-Phe	C23H27N3O4	-	-	Amino acids and derivatives	Small Peptide	5839762	7.98576e+06	5118642	5131080	5946823	4971507	5176101	5464710	4719799	4998030	4412796	4903353	3950220	3670736	3649437	3846929	3729358	4010724	4748949	4412643	4624019	1989602	4385565	4939040
meta0849	propanoyl-AMP	C13H18N5O8P	C05983	-	Nucleotides and derivatives	Nucleotides and derivatives	3394757	3564064	3060918	3151335	3189920	2573389	3734987	3988749	4222188	4252120	4564972	4541499	4621718	4372935	2883028	4553643	4264088	4351067	7700154	5307997	6904606	7978353	6592597	7204379
meta0850	Clocinizine	C26H27ClN2	-	298-55-5	Benzene and substituted derivatives	Benzene and substituted derivatives	7.96027e+06	6.84241e+06	6373950	525547	5322821	5836387	4047199	3724321	3623714	3572824	3823824	2825670	7383758	485952	5834493	5959526	5502348	6101729	5975690	5723983	4643959	6772632	5884707	7144070
meta0851	all-trans-18-Hydroxyretinoic acid	C20H28O3	C16679	63531-93-1	Organic acids and derivatives	Organic acids and derivatives	6.82025e+06	5.42343e+06	3562094	5216574	5235862	6920273	6798923	6461763	4784108	6509543	6192553	6648769	3707522	5483744	5967787	3820787	5241356	3168048	5250759	5261780	7872479	5350866	6374051	4331712
meta0852	(-)-jasmonoyl-L-isoleucine	C18H29NO4	C18699	120330-93-0	Amino acids and derivatives	Amino acids and derivatives	2.62057e+06	2.73612e+06	2345428	3246554	2327937	2462642	3651975	3363778	3753566	3145734	3452679	3362392	7415946	6340140	6682593	6901646	7847668	6480777	6407450	5691149	6219139	6254039	6441173	5478332
meta0853	Phenyl beta-D-glucopyranoside	C12H16O6	C03097	1464-44-4	Benzene and substituted derivatives	Phenolic acids	3.70116e+06	3.48711e+06	4308676	2894359	3451421	3111499	4012355	3224329	4403270	4518141	4218948	4124572	6706314	7836852	7261107	6142478	6334626	7604997	3967759	3388265	4003315	3670456	3154676	3770337
meta0854	Kinamycin D	C22H18N2O9	C12394	35303-14-1	Heterocyclic compounds	Heterocyclic compounds	4.8489e+06	3.65547e+06	1612674	2996574	4606108	1973586	4477650	4173938	3978813	4255645	3941571	1753447	6824651	7832559	7548347	5891187	6206680	6053004	2728925	2000968	5003802	2406864	4349251	3978369
meta0855	2,3-dihydroxy-isovalerate	C5H9O4	C04039	1756-18-9	Organic acids and derivatives	Organic acids	7.82348e+06	6.19196e+06	6470290	6113786	4828973	5924319	7651421	7501353	6272959	6963300	7172852	7071018	2339964	5824982	4156093	3810296	1270561	6632460	4757266	4272539	4345216	4788802	274630	4243325
meta0856	Glabridin	C20H20O4	C10421	59870-68-7	Flavonoids	Flavonoid	3.81076e+06	4.09781e+06	4851760	2610317	3247014	3730672	3349480	3679303	3400605	3647798	3685695	2784051	7315734	7195919	7181921	7387019	7073719	7004853	7747713	7435650	7820737	7268912	7717289	7183112
meta0857	Lamiide	C17H26O12	C11644	27856-54-8	Heterocyclic compounds	Heterocyclic compounds	325610	347939	652531	282105	544394	771909	763043	778637	527194	339210	538979	745441	280106	313927	321551	324013	319332	319160	7796223	6284988	7198852	5486985	7169175	6643787
meta0858	(E,9E)-14-bromo-9-(chloromethylidene)-N-[(E)-3-methoxy-5-[(2S)-2-methyl-5-oxo-2H-pyrrol-1-yl]-5-oxopent-3-enyl]-6-methyltetradec-4-en-13-ynamide	C27H36BrClN2O4	C18212	-	Lipids	Others	6.05327e+06	7.79565e+06	5008668	4876942	5406985	5345047	4115869	4219051	3848138	3845070	3664100	4179098	7595783	4152399	4110737	4654310	5361607	6095191	2288939	4821670	4497137	3292833	3361507	3250516
meta0859	Trp-Pro-Trp	C27H29N5O4	-	-	Amino acids and derivatives	Amino acids and derivatives	331882	184672	301065	364847	429409	234409	7684077	5658369	6218787	5043163	5381668	5477760	349260	570795	315731	504956	375302	353395	6330106	5566016	6443731	6768514	6247921	6300903
meta0860	(±)12-HETE	C20H32O3	C14777	71030-37-0	Lipids	Oxidized lipids	4.39149e+06	5.09238e+06	3262555	3963020	4042070	3923648	5393927	5627219	6651648	6254821	4065836	5962179	6435519	7372679	7360519	6265386	7680386	6688611	5276879	5462402	5015951	5161587	4277444	2274412
meta0861	4-(3-Hydroxybutyl)phenyl beta-D-glucopyranoside	C16H24O7	-	-	Carbohydrates and Its metabolites	Sugars	7.50377e+06	7.39147e+06	6035253	6484055	6638348	6998225	6759180	7667806	6350738	6751725	7247692	6794243	2980512	3171358	3021717	3147439	3100245	3017355	4425911	3975947	4475653	4158787	3756948	3915159
meta0862	9-Fluoro-17-methyl-11-oxotestosterone	C20H27FO3	C14621	465-69-0	Aldehyde,Ketones,Esters	Ketones	7.63494e+06	5.46548e+06	5670048	2164679	5482215	5195937	5415138	4641558	5285320	6293158	5596681	3491026	3948471	4865154	4177669	5721003	4003136	4029884	898013	1317548	869063	1162984	592773	643711
meta0863	2-Amino-6-hydroxyaminopurine	C5H6N6O	-	7269-57-0	Heterocyclic compounds	Heterocyclic compounds	6.40517e+06	4.52235e+06	7106052	6818625	7297974	7418940	5862298	6731068	5539985	6752945	7422431	6634235	7493160	7592265	7253153	6949872	5906638	5741455	6286618	6186700	5697343	5872415	5741837	5299923
meta0864	6-{3-[3-(3,4-dihydroxy-2-methoxyphenyl)propanoyl]phenoxy}-3,4,5-trihydroxyoxane-2-carboxylic acid	C22H24O11	-	-	Organic acids and derivatives	Organic acids	4.38553e+06	4.64997e+06	4486191	4916437	4694425	3329295	5246710	7589333	7000667	7115735	6707506	6302969	1264350	1633991	759726	1533636	1385863	965684	2191331	2228428	2325212	1628961	2991958	1232278
meta0865	Penitrem F	C37H44ClNO5	C20598	78213-65-7	Heterocyclic compounds	Heterocyclic compounds	4.63232e+06	6.61603e+06	4805177	5802716	4579367	5261988	4473057	5377680	5451593	5184491	5024438	5768405	7572170	6321112	5696084	5988166	5369908	5375613	6695353	5671749	3598592	6840628	5816637	7419784
meta0866	(2-Naphthylthio)acetic acid	C12H10O2S	-	93-21-0	Benzene and substituted derivatives	Benzene and substituted derivatives	1.90377e+06	3.90946e+06	3559074	2978979	2656736	3557179	6889769	5507786	6429412	6237964	5417284	5548144	7215327	7536809	6646630	6466414	6693648	5773521	2601238	2081746	2104009	2678881	315044	2716683
meta0867	(1R,2R)-3-[(1,2-Dihydro-2-hydroxy-1-naphthalenyl)thio]-2-oxopropanoic acid	C13H12O4S	-	-	Organic acids and derivatives	Organic acids	1.90377e+06	3.90946e+06	3559074	2978979	2656736	3557179	6889769	5507786	6429412	6237964	5417284	5548144	7215327	7536809	6646630	6466414	6693648	5773521	2601238	2081746	2104009	2678881	315044	2716683
meta0868	Isopentenyladenine	C10H13N5	C04083	2365-40-4	Nucleotide And Its metabolites	Nucleotide and Its metabolites	7.49148e+06	7102996	7004744	5965988	6131754	6745751	6793778	7119478	6350492	6580639	6299228	6716434	2648706	2764306	2517684	2575783	3266161	2569191	3501231	2089873	3230455	3545754	3223261	3572629
meta0869	N-hydroxypentahomomethionine	C10H21NO3S	-	-	Amino acids and derivatives	Amino acids and derivatives	4.76871e+06	6.75173e+06	5814730	5709277	637151	2983959	5645045	7478971	6298953	4857228	3982628	7039388	1667414	1285506	392452	1245806	1491175	491171	1532874	1357654	1327620	1365287	1829925	3032700
meta0870	Taxifolin 3'- (6"-phenylacetylglucoside)	C29H28O13	-	-	Flavonoids	Flavonoid	5.03227e+06	5.46873e+06	7413970	5931650	5133842	6095076	1815294	2112879	2003905	2153259	2140220	1895922	5652774	6399702	6299128	5581523	6512919	6260425	1773068	1822095	2080034	1653997	2443693	2047006
meta0871	Haemocorin	C32H34O14	C09932	11034-94-9	Benzene and substituted derivatives	Benzene and substituted derivatives	4.95063e+06	5.40546e+06	4118667	4207199	3959345	5150800	5655484	6213604	6263486	7384169	5484776	6434931	4963807	4625487	5504588	5724061	5045805	5796775	5811125	4716347	4786273	5020221	5716860	5806633
meta0872	Docosahexaenoic acid	C22H32O2	C06429	6217-54-5	Lipids	Free fatty acids	3.93549e+06	4.88264e+06	4486748	4185894	4234463	4269152	3125768	4197429	3701148	4448901	4515728	3686533	3430039	3514416	2595566	3589118	4071774	3152294	4013600	3092304	3299281	7354025	3792194	3451820
meta0873	3,5-Di-tert-butyl-4-hydroxybenzyl alcohol	C15H24O2	-	88-26-6	Benzene and substituted derivatives	Benzene and substituted derivatives	7.35232e+06	6.92042e+06	6224812	6530351	6140133	6666538	5402299	7062660	5435976	5099756	5590767	5022919	4540232	3984161	4260675	5240370	4840212	4158375	4348328	4344320	4008559	4055512	3669012	4090870
meta0874	2-({[4-(6-methyl-1,3-benzothiazol-2-yl)phenyl]imino}methyl)phenol	C21H16N2OS	-	-	Benzene and substituted derivatives	Phenolic acids	1.75218e+06	2.43867e+06	1821020	3000829	1820460	2333223	2260799	2908527	2137075	2597991	1946088	3794715	3973409	5241991	2920681	3878597	3722022	3760056	6021762	4876975	5627426	7341076	6795327	5579542
meta0875	Desaminotyrosine	C9H10O3	C01744	501-97-3	Benzene and substituted derivatives	Phenolic acids	7.33296e+06	6.38394e+06	5989325	6903491	6138689	6260939	7045656	6945087	6227370	6328553	5842865	7084119	5569327	5347973	5665449	5286780	5361287	5335764	5238590	5104350	5114590	5787420	5204526	6110811
meta0876	5-Carboxyvanillic acid	C9H8O6	C18338	2134-91-0	Organic acids and derivatives	Organic acids	7.21846e+06	6.86658e+06	6644239	6013255	6790448	6251056	3391520	4377098	4163749	5142430	5783712	1085146	3620663	3560402	3681125	4868723	3313486	3189491	2731963	3399216	2849631	2934306	3058478	2342491
meta0877	Quinine	C20H24N2O2	C06526	130-95-0	Alkaloids	Quinoline alkaloids	7.15534e+06	6.83009e+06	6146633	5499473	6187260	6879358	4790718	6393767	4879587	5605469	5255418	5718478	1413197	729843	1233440	1759933	1525708	1084416	897710	725790	708604	937840	936912	1225619
meta0878	11beta,12alpha-Diacetoxy-1-deoxo-14beta,15beta-epoxy-3beta-hydroxy-2-oxoneotecleanin	C30H36O10	-	-	Others	Lactones	4.37037e+06	5.78817e+06	4979729	5069005	5375736	4704530	4114180	6034636	4937128	7139189	3677308	5008678	2395269	839296	4488785	3471527	3718701	3329709	4320525	5317587	5220371	4657194	3443804	4461168
meta0879	6-{3,5-dihydroxy-2-[3-(3-hydroxy-5-methoxyphenyl)-2-oxopropanoyl]-4-methoxyphenoxy}-3,4,5-trihydroxyoxane-2-carboxylic acid	C23H24O14	-	-	Organic acids and derivatives	Organic acids	7.13246e+06	6.78503e+06	6046845	6423765	6152103	6531323	4201962	5344899	4872722	5397576	4673474	6188869	5986928	3582689	5244695	6000226	4646789	5183843	3989488	4750867	4412253	5357507	6026603	4902817
meta0880	[(4S,6S,7R,8R)-7,13-dihydroxy-12-methyl-10,11-dioxo-2,5-diazatetracyclo[7.4.0.02,7.04,6]trideca-1(9),12-dien-8-yl]methyl carbamate	C14H15N3O6	C21164	-	Heterocyclic compounds	Heterocyclic compounds	6.94856e+06	5.38549e+06	5156404	232088	7128400	6453846	4743825	3037866	4089916	6243538	5883367	2069343	3821715	3715089	3789166	2997648	2039145	2148231	4647726	4388850	6875435	5435160	5215119	2748710
meta0881	S-(2-Chloroacetyl)glutathione	C12H18ClN3O7S	C14864	113668-38-5	Amino acids and derivatives	Amino acids and derivatives	4589172	4.62044e+06	4369424	4851673	4373428	4870082	5914817	5671104	5644105	5588691	5682087	6028669	6562900	6422148	5932048	7114289	6136237	6134658	5044918	4992363	5194754	5041266	5355943	5333090
meta0882	cis-1,2-Dihydro-3-ethylcatechol	C8H12O2	C06727	66008-19-3	Benzene and substituted derivatives	Benzene and substituted derivatives	2.50615e+06	891645	2548463	1967290	655127	2517006	2948788	1985244	3249920	3501475	3070724	684003	7057532	5849429	5200359	6711819	6684769	4534797	5499422	5276130	6022644	6256732	4341035	3919934
meta0883	Glutathione amide	C10H18N4O5S	C19689	82147-51-1	Alcohol and amines	Amines	4.70034e+06	4.90486e+06	4305360	4237601	4260982	3500209	5912678	7056953	5721947	4854502	5964382	5993682	3806941	4273896	3758660	4113765	3943343	3436107	5393674	5541127	5104397	5616585	5030050	5479144
meta0884	Staurosporine	C28H26N4O3	C02079	62996-74-1 | 109189-95-9	Heterocyclic compounds	Heterocyclic compounds	2.09559e+06	6299341	5586372	2627465	4615070	4632391	4585041	2755559	4633462	2215238	4757227	2680076	3928803	4308393	3569528	5407814	4342691	6056495	5311856	5459781	4935459	6502448	5505009	5502024
meta0885	Deacetyldiltiazem	C20H24N2O3S	-	42399-40-6	Heterocyclic compounds	Heterocyclic compounds	2.2924e+06	3389066	3229723	1720736	2274358	2160509	2238753	1899766	3173028	1980765	1914741	1528225	4655455	3145919	3623962	3125604	3900726	4407507	5485218	5480270	3608869	7016377	5436911	6814924
meta0886	2-[(3S)-3-[[(2S)-1-ethoxy-1-oxo-4-phenylbutan-2-yl]azaniumyl]-2-oxo-4,5-dihydro-3H-1-benzazepin-1-yl]acetate	C24H28N2O5	-	-	Benzene and substituted derivatives	Benzene and substituted derivatives	7.00058e+06	2.37414e+06	6183980	5625660	6084883	5432527	1620042	3810887	3125891	3286282	3825767	3267316	4635205	4093581	4762545	4626269	4926503	4028537	2856998	1978741	2383908	2452717	2182561	2784186
meta0887	(1R,14R)-14-(ethylsulfanyl)-1-fluoro-17-hydroxy-2,15-dimethyl-14-(methylsulfanyl)tetracyclo[8.7.0.0^{2,7}.0^{11,15}]heptadeca-3,6-dien-5-one	C22H31FO2S2	-	85197-77-9	Hormones and hormone related compounds	Hormones and hormone related compounds	4.99803e+06	2639628	3159697	3844118	2948926	3535606	3987272	2990655	4382159	3198492	430424	4333968	5348284	5984079	5028259	5052758	5393768	3947079	6154599	6309683	6999791	6915541	6933048	6923531
meta0888	Agarotriose	C18H30O15	-	-	Others	Others	6.98708e+06	6.12403e+06	6170007	5499406	6859738	5859397	5721527	5138639	4999160	4960615	5699261	5187310	5521447	6171772	5375549	5954505	6313870	5544507	5675416	4368734	6148404	3099924	6589986	6146701
meta0889	Triadimenol A	C14H18ClN3O2	-	70585-35-2 | 82200-72-4 | 89482-17-7	Benzene and substituted derivatives	Phenolics	3.34116e+06	711714	3229302	3085167	3070921	2855951	3647419	4806138	3660216	3901276	3887806	3974308	4159734	3168100	3019621	3400949	3626132	3212819	6461060	6946111	6072898	6801897	6339650	6434274
meta0890	moracin I	C20H20O4	-	73338-88-2	Benzene and substituted derivatives	Phenolic acids	6.63664e+06	6.87839e+06	5702404	5942005	5504182	5902999	2979948	3708516	6422849	3101260	3811893	3646460	4434697	6179565	4273233	4726086	4425112	4429235	1931048	3322410	1660467	1842283	3358337	2918767
meta0891	Guanosine diphosphate mannose	C16H25N5O16P2	C00096	3123-67-9	Nucleotide And Its metabolites	Nucleotide and Its metabolites	5.23401e+06	4.31231e+06	5612958	5347934	4749582	5005086	5609815	5224169	6345024	6254839	6095919	5366604	5870652	5993081	5048116	6826376	6705126	5383003	1009159	5142458	4880859	5395811	5746450	5816204
meta0892	Pentosidine	C17H26N6O4	-	124505-87-9	Carbohydrates and Its metabolites	Sugars	2.92398e+06	2126499	1619070	1378941	1355548	3186280	1511052	1848898	2788102	2757687	1755807	1571744	5758848	6605994	3014668	5929027	3424095	6817137	3374959	3482882	3778005	3329330	3397671	3514125
meta0893	Deferasirox	C21H15N3O4	-	201530-41-8	Heterocyclic compounds	Heterocyclic compounds	710777	753181	704329	656286	691038	616655	4082975	4572470	4403909	3867092	4429251	4386432	1784805	1903871	2191704	1833788	2931539	2936922	6362490	5966193	6515426	5755487	6014755	6786013
meta0894	alpha-(o-Fluorophenoxymethyl)-4-phenyl-1-piperazineethanol	C19H23FN2O2	-	66307-47-9	Heterocyclic compounds	Heterocyclic compounds	1.47471e+06	6.77442e+06	4757101	4452214	3101065	2130165	5496670	1544640	2295131	2431053	2167923	2440989	2117541	1628899	2555605	3368691	1646534	2023949	1916154	2327848	3524964	1746973	2429324	3164741
meta0895	Methylpicraquassioside A	C19H24O10	-	334974-07-1	Benzene and substituted derivatives	Benzene and substituted derivatives	5.7733e+06	3929607	6763822	4675754	4737417	1762115	4157865	4704679	4877436	1788890	3709380	4554038	2419019	4375947	3310846	4087779	3064435	3689127	3077880	3330464	3829423	4359806	3877973	2780039
meta0896	Morphine-6-glucuronide	C23H27NO9	C16578	20290-10-2	Alkaloids	Isoquinoline alkaloids	5.53484e+06	6.74854e+06	6017662	6582642	4768991	5867156	2432808	3690420	2686712	2338015	2164731	2658796	1976485	1909437	664886	2003121	2064106	1704938	403284	161122	313421	596207	335585	481514
meta0897	Acetylglycine	C4H7NO3	-	543-24-8	Amino acids and derivatives	Amino acids and derivatives	3.44863e+06	2.0988e+06	4758895	3879912	4317762	4522207	2801202	2805813	2589034	3435873	3081581	2811679	6297114	6734094	5635899	5400473	4593231	5757798	2228963	2065036	2196042	2263570	2210821	1964573
meta0898	Kuwanon L	C35H30O11	-	88524-65-6	Benzene and substituted derivatives	Phenolic acids	3.39539e+06	3411185	3549770	2637065	2896856	2546968	4706330	5302743	5122278	5296598	4795417	6446413	5285585	5144033	4556322	5058552	5061845	4885408	5652783	6334501	5564894	6716564	5407482	5617510
meta0899	(S)-2-ureidoglycine	C3H7N3O3	C02091	-	Organic acids and derivatives	Organic acids	5.55413e+06	5.70222e+06	6675901	5567371	6035787	5722223	5262630	5035555	5404162	4552655	4521504	6034592	4628963	4361035	4260133	3960150	4158142	3775690	5486972	4766497	4278977	4597657	4721958	3855007
meta0900	FFA(12:0)	C12H24O2	C02679	143-07-7	Lipids	Free fatty acids	4.76985e+06	5.58114e+06	3281576	5179763	3889342	4751277	6507405	6192009	6311743	5391102	4398471	6658295	2589512	3258023	1802357	3138436	2208303	3095942	3254671	2943559	3402318	1432110	3240975	3073099
meta0901	6-{1-carboxy-2-oxo-2-[(3,4,5-trihydroxy-6-{[5-hydroxy-3-(4-methoxyphenyl)-4-oxo-4H-chromen-7-yl]oxy}oxan-2-yl)methoxy]ethyl}-3,4,5-trihydroxyoxane-2-carboxylic acid	C31H32O19	-	-	Organic acids and derivatives	Organic acids	2.2646e+06	3.48481e+06	4120467	2695027	3863029	3751686	6652848	5793163	5897876	5567586	6405575	5481042	5031985	4162537	3872506	4510792	4776490	4525578	3168330	3140675	4038814	2891547	3293117	3407277
meta0902	[(1R,2S,3S,5S,8S,10S,14S)-14-acetyloxy-2,10-dihydroxy-8,12,15,15-tetramethyl-4-methylidene-5-tricyclo[9.3.1.03,8]pentadec-11-enyl] acetate	C24H36O6	-	-	Aldehyde,Ketones,Esters	Esters	5.80275e+06	5.57142e+06	6643554	3088010	5486774	4726094	5408896	5629436	6580176	4708277	4054444	4173133	5859666	5094766	3755586	3870240	5464603	416155	745321	1531109	839510	1021401	641762	1224372
meta0903	7,8-Dihydroxy-3,4,15-triacetoxyscirpenol	C21H28O10	-	-	Others	Lactones	2.82558e+06	1.16999e+06	955227	1922640	2303945	2129384	1915869	2435130	2513913	1019764	2678412	2336142	2386520	3377120	2905667	4165522	3402750	4356780	6146936	5681777	6279558	6362352	6626866	6281147
meta0904	(1aalpha,2beta,3alpha,11calpha)-1a,2,3,11c-Tetrahydro-6,11-dimethylbenzo[6,7]phenanthro[3,4-b]oxirene-2,3-diol	C20H18O3	C19559	86941-58-4	Benzene and substituted derivatives	Benzene and substituted derivatives	4.86638e+06	4.35209e+06	4239292	3491399	4314346	4462101	3011767	3484398	3089952	3972141	3560566	3938713	5415076	5802548	5170848	5031096	5239924	3284034	5627344	5735012	6255887	6406069	6563725	5561414
meta0905	2-Heptylbenzothiazole	C14H19NS	-	69938-51-8	Benzene and substituted derivatives	Benzene and substituted derivatives	3.18468e+06	6.56252e+06	5031872	6138010	4580484	5830557	3533141	3073013	3895469	3610358	4063915	3859701	3658761	3574766	2979983	3837947	3208070	3700555	2114309	4903144	4290106	3644602	4141305	1933964
meta0906	Magnolol	C18H18O2	C10651	528-43-8	Benzene and substituted derivatives	Phenolics	4.13718e+06	4.28602e+06	3524386	2928546	3490596	3598051	6268755	6555579	6292844	5880170	5774630	6064178	1962434	1585069	2062596	2385908	2191968	2227579	4415639	4508921	4525527	4987312	4784628	4702300
meta0907	Methyl (1R,4aS,8S,8aS)-3-methoxy-1-methyl-8-[(2S,3R,4S,5S,6R)-3,4,5-trihydroxy-6-(hydroxymethyl)oxan-2-yl]oxy-1,3,4,4a,8,8a-hexahydropyrano[3,4-c]pyran-5-carboxylate	C18H28O11	-	-	Carbohydrates and Its metabolites	Sugars	6.5065e+06	6.02482e+06	5954559	5180363	6172531	5860842	4412663	5301526	4739812	5173278	4403738	5415156	2513471	2220868	2642097	2268085	2336420	2858918	1648651	2280120	2569624	2578513	2505595	2552686
meta0908	Codeine	C18H21NO3	C06174	76-57-3	Alkaloids	Isoquinoline alkaloids	6.04315e+06	6.15481e+06	5893700	3123860	6503166	6088922	4660035	4952102	5022602	4818219	4602411	4032836	4705380	5222610	4678751	5259921	4844745	4666270	2782330	2565139	3195911	3136690	2656967	2075918
meta0909	Benzyl octan-3-yl phthalate	C23H28O4	-	-	Benzene and substituted derivatives	Benzene and substituted derivatives	5.39528e+06	6.48631e+06	5122066	5541011	5973009	5630817	5015192	5046122	4499380	5283325	5444008	5569394	1703701	2009804	1821049	1726123	3188580	1934500	2310126	2111236	1842364	1876967	1449317	2033507
meta0910	Moracin C	C19H18O4	-	69120-06-5	Benzene and substituted derivatives	Phenolic acids	1.41696e+06	5.3763e+06	4944789	4500029	5338474	5493943	5661805	5764567	5851492	6484235	5998311	5957200	691970	471811	591781	715472	587468	565614	1263139	1357239	1559374	959134	830544	1000523
meta0911	Isochamaejasmin	C30H22O10	C09758	93859-63-3	Flavonoids	Flavonoid	342898	315444	329013	321593	314532	318455	324624	321525	401676	416668	308719	318078	4993552	5113764	4889219	6480403	4872163	5144071	4151744	2945247	4172620	3526686	3441817	3740588
meta0912	prostaglandin D2	C20H32O5	C00696	41598-07-6	Hormones and hormone related compounds	Hormones and hormone related compounds	3.6e+06	3492652	3234713	3438635	3118018	3741821	4848063	5431620	4701865	6454591	4507007	5330666	4169870	4358291	4305903	3952296	4666810	4031773	4068599	3909080	4013750	4530090	4112115	4002477
meta0913	Tris(2-butoxyethyl) phosphate	C18H39O7P	C14446	-	Others	Lactones	269802	1.24054e+06	2049302	1562284	1673064	2172313	4093260	4026570	6406712	3872274	5686296	5058137	2588597	1821245	1955674	1574555	1550523	1591543	1972509	1623975	1934203	2573577	1805083	1430253
meta0914	6-(2,4-Dihydroxyphenyl)-2-[3-[3-(2,4-dihydroxyphenyl)propanoyl]-2,6-dihydroxyphenyl]-4-(hydroxymethyl)cyclohex-3-ene-1-carboxylic acid	C29H28O10	-	-	Organic acids and derivatives	Organic acids and derivatives	3494809	5300145	4405300	3041505	2514932	4081593	5198178	5837957	6004014	6399115	3563000	2943938	2478204	2673491	3116720	2055302	1814441	2983774	1134824	2068241	3131588	2953738	2782417	3340429
meta0915	N-(7-Mercaptoheptanoyl)threonine3-O-phosphate	C11H22NO7PS	-	-	Amino acids and derivatives	Amino acids and derivatives	6.29712e+06	5631654	5870065	4690927	5659174	5968806	6389708	5651276	6297944	6386603	5700742	5171099	1522397	1506139	1404351	1612639	1413053	1233491	1194346	943627	1338955	1040107	1265645	1114352
meta0916	[(1S,5R,6R,7S,9R)-7-benzoyloxy-2,6,10,10-tetramethyl-4-oxo-11-oxatricyclo[7.2.1.01,6]dodec-2-en-5-yl] furan-3-carboxylate	C27H28O7	-	-	Benzene and substituted derivatives	Benzene and substituted derivatives	3.65208e+06	4.13641e+06	2627335	3906038	3324115	3785730	5127477	4529740	4133686	4295475	4200962	3870294	3665325	3241317	3788908	4209434	3848052	6359683	4740958	4579611	5514741	4691756	4614319	6364716
meta0917	Abietic acid	C20H30O2	C06087	514-10-3	Terpenoids	Ditepenoids	3.7478e+06	3.99553e+06	2431417	2994884	3882245	3430168	5258158	5995835	4783344	6080769	5877186	5071859	3992219	4615141	3844310	4087247	4672406	4222720	4533988	4610315	5234255	4455233	3897408	4336317
meta0918	(6E,10Z,14E)-6,14-dimethyl-3-methylidene-2-oxo-3a,4,5,8,9,12,13,15a-octahydrocyclotetradeca[b]furan-10-carboxylic acid	C20H26O4	-	-	Terpenoids	Terpene lactones	4.33263e+06	2.84499e+06	6320416	4074943	2816482	4086721	5243172	5178813	4454685	5588828	4340923	4166652	4774272	5107637	4874623	4411962	5258627	3745861	5235305	3846937	3998860	4066805	3858627	3622356
meta0919	Isopropyl-beta-D-thiogalactopyranoside	C9H18O5S	-	367-93-1 | 105431-82-1	Carbohydrates and Its metabolites	Sugars	4.08814e+06	4.78166e+06	3899982	4422336	4165862	3351664	4110875	6297306	5077171	4946158	5294893	5892920	4491598	5237777	4058297	3958649	5361177	4073150	2179795	2480201	3390547	2128190	2430689	2700308
meta0920	7-chloro-2-(3,4-dimethoxyphenyl)-5,8-dihydroxy-3,6-dimethoxy-4H-chromen-4-one	C19H17ClO8	-	-	Aldehyde,Ketones,Esters	Ketones	6.17967e+06	4.83694e+06	5409358	4746426	4997070	4811700	3922898	3967043	3704994	2445764	2280051	3458190	6264294	6024352	6252601	5531942	6276118	5892703	4622558	4697045	4288108	3738211	4148860	4603068
meta0921	2-O-[alpha-D-mannopyranosyl-(1->2)-alpha-D-glucopyranosyl]-3-O-phospho-D-glyceric acid	C15H27O17P	C19793	-	Organic acids and derivatives	Organic acids	5.47707e+06	5.99428e+06	4771957	6072762	5625148	6261724	4944005	3862177	3990420	5456941	3832388	4340301	3255967	3431192	3084324	3517254	1564954	2345382	3624937	3527121	3126776	2292396	3574968	2701990
meta0922	Azactam	C13H17N5O8S2	C06840	78110-38-0	Heterocyclic compounds	Heterocyclic compounds	1.83042e+06	4.89101e+06	5722324	5232373	4672368	3625970	4732514	4622720	4587104	3411708	4959947	4928155	4730755	4303687	5111330	3993226	5258013	4885450	3520974	4583758	4257630	3630060	3881930	4259974
meta0923	Capsidiol	C15H24O2	C09627	37208-05-2	Terpenoids	Sesquiterpenoids	6.02979e+06	6.20042e+06	5143437	5563737	5555624	5169588	4389636	4309829	4373013	4420569	4147317	4372982	4363499	4825132	4076984	4008645	4310323	4280905	2995495	2973371	3094233	2275851	3141678	3130738
meta0924	Vatalanib	C20H15ClN4	-	212141-54-3	Heterocyclic compounds	Heterocyclic compounds	6.18069e+06	5.83054e+06	5296012	4836877	5738485	5002484	2153502	4482696	3570078	4782892	4318224	4179916	3134427	3054495	2404885	2854109	2191375	2483800	2519686	3554670	2714039	2414688	1686288	1440849
meta0925	Hycanthone	C20H24N2O2S	-	3105-97-3	Aldehyde,Ketones,Esters	Ketones	5.17757e+06	5.388e+06	4341932	4120685	3525654	5742186	4456730	4751449	4293855	4398579	5086338	4152929	4947540	5358602	4516265	5749148	6180371	4503759	2638649	2222896	2584314	2163049	2360205	1358560
meta0926	Zuclopenthixol	C22H25ClN2OS	-	53772-83-1	Heterocyclic compounds	Heterocyclic compounds	2.41368e+06	3.03039e+06	1926557	2538154	1946760	2327925	1996928	1766730	2310699	1463977	2585877	2889683	510023	549231	157575	615760	553162	539664	5725148	6093487	5849199	6173268	5838123	4999039
meta0927	Caffeic acid 3-glucoside	C15H18O9	C10431	24959-81-7	Benzene and substituted derivatives	Phenolic acids	4.90387e+06	1.65675e+06	4301293	3975568	989674	3940366	2758483	4878802	6155055	1481348	3783852	5847453	3677486	2308865	3589158	3111231	3308986	3344810	4745688	3055048	2799124	3153595	3699575	2946188
meta0928	Diacerein	C19H12O8	-	13739-02-1 | 112118-18-0	Quinones	Anthraquinone	4.40406e+06	6.13146e+06	4148624	5026332	5232731	3752260	2935913	3079344	3335564	1907833	3091058	2708488	2271765	3041224	2994686	3227574	3127122	3379422	2292132	2291560	2572998	2405719	2733137	2924876
meta0929	Methanone, (2-methoxy-1-naphthalenyl)(1-pentyl-1H-indol-3-yl)-	C25H25NO2	-	824960-76-1	Aldehyde,Ketones,Esters	Ketones	5.3148e+06	4140776	5396402	1590697	5324171	4428051	4665314	2337126	4807645	4174072	4295214	1714196	5734321	4629798	5579069	4997756	5968352	5391419	987542	3686206	5491620	6120153	4864153	3617748
meta0930	1-O-glucosinoyl-β-D-glucose	C17H22O10	C02919	117405-52-4	Benzene and substituted derivatives	Phenolic acids	5.99336e+06	1.56336e+06	5408349	4600315	4935663	5032017	5478428	5410709	5937460	6106785	6019414	5416611	3065803	2897573	3092241	3830708	2812566	2756564	5364282	5701345	5362583	4954272	5381302	4600664
meta0931	Triparanol	C27H32ClNO2	-	78-41-1	Heterocyclic compounds	Heterocyclic compounds	4.30117e+06	2.72753e+06	3047669	2653921	3588427	4000927	2732288	2291046	1624958	1146829	2510696	2652657	5379282	5973481	6048286	5914200	5521577	5679573	1816600	3080107	1500097	3572578	3770286	3927960
meta0932	Arginylasparagine	C10H20N6O4	-	-	Amino acids and derivatives	Amino acids and derivatives	4.81537e+06	4.55813e+06	4323593	3853183	4911698	4408603	3978564	4822369	4238789	4053150	4173597	4598416	3861531	4402212	3504605	4162436	4198327	3422085	5904242	6036805	5084937	5632478	4774808	5719713
meta0933	L-Argininosuccinic acid	C10H18N4O6	C03406	2387-71-5	Organic acids and derivatives	Organic acids	5.96006e+06	4.74158e+06	1279187	5370747	3778106	2580655	4449608	2289106	4479624	3120054	4734682	5133451	2622979	2615406	2557151	3628815	3331322	3437651	1977757	2020874	3408030	2214727	2570678	3128925
meta0934	Butanoic acid,4-amino-4-oxo-	C4H7NO3	-	638-32-4	Amino acids and derivatives	Amino acids and derivatives	3.36303e+06	3.34357e+06	2979272	3675199	3260585	3431675	3865181	3864780	3356501	3385667	3643234	4620449	3369888	3695253	3380976	3241635	4363055	3243763	5119681	4602653	5048979	5926620	4685430	5430348
meta0935	N-Glycosyl-L-asparagine	C10H18N2O8	C03411	-	Amino acids and derivatives	Amino acids and derivatives	3.36303e+06	3.34357e+06	2979272	3722664	3260585	3431675	3865181	3864780	3356501	3385667	3643234	4620449	3369888	3695253	3380976	3241635	4363055	3243763	5119681	4602653	5048979	5926620	4685430	5430348
meta0936	2-(3,4-dimethoxyphenyl)-3,5,6,7,8-pentahydroxy-3,4-dihydro-2H-1-benzopyran-4-one	C17H16O9	-	-	Benzene and substituted derivatives	Benzene and substituted derivatives	4.84159e+06	4.14856e+06	3670785	4586956	4462648	4103123	4370199	2189618	3779892	4112682	3718912	4142677	5870002	5705427	5904572	5684045	4613945	4729506	3321164	3314904	3198941	3082210	3021774	856778
meta0937	Ceftazidime pentahydrate	C22H22N6O7S2	-	72558-82-8 | 78439-06-2	Others	Others	3.78418e+06	3.67622e+06	3814563	2753491	3291555	3010809	5896257	5406616	4867519	4938657	4964157	4454938	1905708	1766538	1527569	2069613	1180967	1340254	4272368	3950594	4566481	4323614	4089129	3945887
meta0938	trans-Ribosylzeatin	C15H21N5O5	-	-	Hormones and hormone related compounds	Hormones and hormone related compounds	5.41078e+06	5.18598e+06	5884443	5454481	2250744	5198093	2555619	4788351	4240176	1279391	2275359	1862913	2213808	1612719	1096958	2342632	3238258	2116788	4969899	5371357	4637802	3192437	3201911	3163233
meta0939	heliocide B2	C26H32O5	-	69734-89-0	Benzene and substituted derivatives	Benzene and substituted derivatives	5.84712e+06	4.86729e+06	4145304	1117777	4055252	3367626	4356793	3368199	4394688	4346770	4254197	2348571	2958718	3073323	3217579	3340988	2923958	2700106	586264	401690	893140	797735	770482	444656
meta0940	Cyromazine	C6H10N6	C14147	66215-27-8	Heterocyclic compounds	Heterocyclic compounds	5.50816e+06	4615476	4596453	5027571	5285234	4279994	5825871	4382275	4727350	5825287	5466217	3912782	3345675	3518340	3381131	4207130	3537971	3736754	1680422	2182583	1669504	3827371	1854644	1530460
meta0941	Bucillamine	C7H13NO3S2	-	65002-17-7	Alcohol and amines	Amines	4.62127e+06	4413101	4361523	3973247	4485805	3731232	5809132	5376686	4800936	5595141	4727909	4801941	1688517	2148342	1661381	1579261	1786263	1777143	2353574	2425669	2643381	2584331	2336838	2597299
meta0942	Euxanthone	C13H8O4	C10061	529-61-3	Benzene and substituted derivatives	Benzene and substituted derivatives	4.15246e+06	4.9971e+06	4033111	4432920	3950392	3760594	5351347	4985776	5221167	4820329	4183696	5807847	3950867	3730432	3405436	2122844	1808005	1822817	3268973	2682661	2824580	3245284	3360297	3523521
meta0943	6-[3-(1-Adamantyl)-4-hydroxyphenyl]-2-naphthalenecarboxylic Acid	C27H26O3	-	-	Benzene and substituted derivatives	Benzene and substituted derivatives	2.64969e+06	2.46016e+06	2700452	2472270	2972096	2824420	3314168	3622802	2503526	3426502	3194870	3541797	1421629	1643833	1340402	3077818	3195478	3198447	5115427	4989781	5806092	5434121	5287069	5294184
meta0944	Tributyrin	C15H26O6	C13870	21920	GL	TG	3199373	3.34841e+06	3433791	2936153	3221192	3530223	5801956	5329505	4988521	4972202	4351064	4926458	927300	986034	727963	659380	806462	460737	1359605	1882824	1664905	1526658	1383568	1045811
meta0945	[5-Hydroxy-3-(hydroxymethyl)-2-oxo-6-propan-2-ylcyclohex-3-en-1-yl] 3-methylbutanoate	C15H24O5	-	-	Lipids	Prenol lipids	3199373	3.34841e+06	3433791	2936153	3221192	3530223	5801956	5329505	4988521	4972202	4351064	4926458	927300	986034	751461	720390	806462	789522	1498009	1882824	1664905	1526658	1383568	1045811
meta0946	Honokiol	C18H18O2	C10630	35354-74-6	Lignans and Coumarins	Lignans	5.77892e+06	5.574e+06	4870651	4333941	4991875	5013656	3931311	4028319	4166713	3687611	3869447	4063456	2759293	2770792	2522982	2721902	3097509	2838963	2039020	1965662	2174162	1929452	2153906	2131919
meta0947	(1R,6E)-1beta,2alpha,3abeta,11beta,13alpha-Pentaacetoxy-2,5alpha,8,8-tetramethyl-10alpha-(2-methylbutyryloxy)-12-methylene-2,3,3a,4,5,8,9,10,11,12,13,13aalpha-dodecahydro-1H-cyclopentacyclododecene-4,9-dione	C35H48O14	-	-	Others	Lactones	5.72905e+06	2.57703e+06	3663714	3040190	2247154	2737208	2299414	2439407	2667746	2545432	3505726	2537088	2861314	4048231	3788628	4083467	3426046	2995721	2296328	2905196	2864827	2889958	2271907	4148795
meta0948	4-Nitrophenyl-beta-D-galactopyranoside	C12H15NO8	C04452	3150-24-1	Carbohydrates and Its metabolites	Sugars	4.0103e+06	3.71306e+06	3601300	3939764	3884505	3761515	5369811	5477690	5370207	5175648	5711989	5409447	2059009	2425739	2073284	2139932	2884981	1883959	1818161	1713222	2010129	2117728	1890341	1863179
meta0949	Fumarylcarboxyamido-L-2, 3-diaminopropionyl-L-alanine	C10H16N4O5	-	-	Amino acids and derivatives	Amino acids and derivatives	4.13084e+06	2.38639e+06	1653836	5376532	3132612	3476755	2182464	4753682	4769286	4245223	4545591	5698233	453593	452999	357292	698720	525358	433868	648268	1299400	768692	790224	475289	1425615
meta0950	10-Hydroxyloganin	C17H26O11	C11659	-	Others	Lactones	3.66765e+06	3.63034e+06	3376261	3352820	3207089	3203381	3972280	5031602	4615227	4877437	4557880	5691704	750131	797931	538826	532296	340588	399104	1525412	1547337	1871432	1562494	1289647	1283366
meta0951	alpha-Pyrrolidinopropiophenone	C13H17NO	-	19134-50-0	Aldehyde,Ketones,Esters	Ketones	2.9483e+06	4.86417e+06	5639556	4617512	4391781	5287433	4856101	4664207	3672494	4750451	4983093	4949969	4221190	4487854	3465257	3279420	3156357	3304745	3334126	3299918	3495173	5643168	2892473	2092215
meta0952	Octadecanedioic acid	C18H34O4	-	871-70-5	Lipids	Free fatty acids	1.79612e+06	1.4395e+06	1640768	1561134	1368053	1682726	1830213	2902579	2466179	2040773	1815612	2205154	4905154	4772708	3283596	4217505	4970052	3822736	5625536	4536967	4058727	3958237	4183709	4285360
meta0953	Phytolaccoside I	C47H74O19	-	65608-04-0	Terpenoids	Triterpene	3.68186e+06	3.80763e+06	3736240	3515000	3423903	3799017	3753247	4260418	2548926	3956162	4011520	3706993	4479896	4598065	4673401	5618654	5037963	4027172	2317031	2928809	3539276	4943390	1845259	3055839
meta0954	LysoPE(0:0/18:2(9Z,12Z))	C23H44NO7P	-	-	GP	LPE	3.43429e+06	4.44301e+06	3615442	3029901	4012953	4405312	4377470	4350257	5234903	5487681	5606969	5498485	2527584	1406669	1279994	1174442	1214040	1083649	2675210	2049378	2678254	2784854	2528240	2800355
meta0955	3-(3,4-Dimethoxyphenyl)-7-methoxy-4-phenylchromen-2-one	C24H20O5	-	720673-57-4	Lignans and Coumarins	Coumarins	4.69756e+06	4.83495e+06	4464024	4624015	4194526	4320131	3736883	5600415	4624409	4418656	5135724	4566965	1387843	1665226	1062096	1220986	1078614	1276242	2981749	1833210	2658416	2826716	2130271	3154827
meta0956	Guadinomic acid	C10H18N4O4	-	-	Organic acids and derivatives	Organic acids	1.96383e+06	1.19023e+06	1623688	2358088	1713011	2148663	574355	916380	960755	815923	1030233	1008686	3880108	5598881	3320230	4424106	3455013	2006103	326189	234594	429780	455643	378142	537699
meta0957	5,7,3'-Trimethoxy-4',5'-methylenedioxyflavone	C19H16O7	-	-	Flavonoids	Flavonoid	812577	1.03801e+06	785907	979777	809664	699069	1118720	1131097	1088326	1068519	988462	991559	102143	155438	88142	117434	151528	144850	4643316	4428063	4751063	4914265	4832988	5592177
meta0958	3beta-Chloro-5-androsten-17beta-ol	C19H29ClO	C15396	-	Alcohol and amines	Alcohols	399059	359769	361031	390436	323512	329597	334496	322554	266168	304837	312855	380851	5068749	5143151	4681582	4942356	5546496	4568714	2991299	2789659	2819946	3428335	2630587	3118528
meta0959	Monotropitoside	C19H26O12	-	490-67-5	Benzene and substituted derivatives	Benzene and substituted derivatives	4.65797e+06	2.01943e+06	3676304	3020120	4143755	5091605	2690609	3044420	3638458	3322229	2510617	1666411	5524937	3979109	4578787	4471225	4652518	3943861	4147009	4544635	4649093	4516939	3649004	4140209
meta0960	1-O-Acetyl-2,3,5-tri-O-benzoyl-beta-D-ribofuranose	C28H24O9	-	6974-32-9	Benzene and substituted derivatives	Benzene and substituted derivatives	1.98535e+06	1.0073e+06	1545200	1746636	789357	529059	3540749	2227381	2440785	2919968	2490974	2629032	2110096	1851325	2371012	2083615	2541162	2358333	5179930	5443813	4816967	5502544	5516716	4048152
meta0961	gamma-Glutamyl-S-[1-(2,3-dihydroxyphenyl)-3-oxopropyl]cysteinylglycine	C19H25N3O9S	-	-	Amino acids and derivatives	Amino acids and derivatives	4.69369e+06	5216701	4137674	4429659	4533805	4783093	936108	795963	579939	815561	563011	641908	4863036	3863168	4939918	5472026	5222028	4775581	900126	471719	890260	1068820	973221	1320996
meta0962	Quinolinic acid	C7H5NO4	C03722	89-00-9	Alkaloids	Pyridine alkaloids	3.9059e+06	3.85726e+06	3755763	3167855	4224004	3758716	973421	3558660	3310365	3593717	3477116	3589970	4779038	5452535	4764882	4721095	4727312	4454300	3583912	3588261	3803168	3652403	3545461	3676936
meta0963	(1H-indol-3-yl)-N-methylmethanamine	C10H13N2	-	-	Alkaloids	Plumerane	5449278	3.98078e+06	5186362	4972607	4448086	3475251	3789463	4152439	2879325	4328167	3484779	2996573	2225559	3111769	2783425	3210002	2737624	2123544	1393533	1858229	1396468	1729626	1806695	2185742
meta0964	Thelephantin J	C32H22O8	-	-	Benzene and substituted derivatives	Benzene and substituted derivatives	2.79785e+06	2.35784e+06	5164313	816715	3206234	3568759	4303592	4200590	4460318	5076369	4020513	3952842	2879078	5448316	3227121	3037259	2423142	5249153	4148349	4832102	4681760	3476828	4885336	3813863
meta0965	9,12,13-Trihydroxy-10,15-octadecadienoic acid	C18H32O5	-	-	Lipids	Free fatty acids	4.57725e+06	4585692	5047653	3716759	5101429	4568496	4565117	4916723	5118573	5000257	4978722	5444822	3484955	3724573	3523883	3879286	3251707	4283958	3968340	4625174	3723192	3865713	3539608	4083855
meta0966	Eriodictyol 7-(6-galloylglucoside)	C28H26O15	-	-	Flavonoids	Flavonoid	5.24953e+06	4.92569e+06	3779367	4123649	5179381	4658667	2008862	3326478	1921286	1863830	1893061	3079029	4617438	4860856	5442942	4951885	3854857	4656381	2313218	1124484	2098654	2493881	2551698	4119785
meta0967	6-Chlorocatechin	C15H13ClO6	-	-	Flavonoids	Flavonoid	4755349	4.47178e+06	4565027	4249993	4280574	4315238	3945563	4301190	4176469	4400816	4596408	4029947	5196332	4715297	4537214	5110655	5091406	4766584	5221183	4712730	4387951	4760229	5237817	4876316
meta0968	5,7,3',5'-Tetrahydroxy-3,6,8,4'-tetramethoxyflavone	C19H18O10	-	78516-78-6	Flavonoids	Flavonoid	4.23988e+06	4.28778e+06	4079823	3828651	3660914	3593038	3958143	3299018	2984826	3800578	3832575	2064616	4327785	4342291	4647695	5432039	5283052	4934748	4385472	4546586	4527336	4610106	4678252	4000956
meta0969	Ser-Gly-Gln	C10H18N4O6	-	-	Amino acids and derivatives	Amino acids and derivatives	5.2388e+06	5.37443e+06	4719992	5431313	5144142	5151121	4510793	4442994	5004832	5054666	4536059	5394633	3205959	2309989	3839465	4109692	3084225	3083693	3219798	3362511	3567841	3774848	2928484	2753789
meta0970	2,5-dihydroxy-3-methanesulfinylbenzyl alcohol	C8H10O4S	-	-	Alcohol and amines	Alcohols	4.3365e+06	5.29562e+06	5408915	2812460	3894629	3525389	3075580	2063918	3211555	2762067	2599801	1488325	1252976	1064413	953699	1178997	1158296	1116768	3545823	4164377	3017265	3550669	3530254	4090194
meta0971	5-Hydroxy-6-methoxyindole glucuronide	C15H17NO8	-	77463-71-9	Alkaloids	Plumerane	5.32258e+06	4.56476e+06	5275717	3733904	5400624	4746155	708582	662888	691102	691885	1310749	714176	3143443	3093737	2790733	2615684	2635857	1705693	388484	463514	424720	376782	308534	390912
meta0972	n-Octyl-beta-D-thioglucopyranoside	C14H28O5S	-	-	Carbohydrates and Its metabolites	Sugars	3.81415e+06	3745662	3694858	2770869	3856093	3331485	2459975	2981398	2670499	2868229	2553082	2332645	3994789	3980831	3977446	4579872	4334899	3845407	5153072	5384136	5306002	4775992	5217327	5044664
meta0973	2-(((2-Ethylhexyl)oxy)carbonyl)benzoic acid	C16H22O4	C03343	4376-20-9	Benzene and substituted derivatives	Phenolic acids	523981	552812	813770	1355818	1223726	702102	4785509	5121916	5374818	5284310	5288386	4946150	1370353	1567444	1296732	1585645	1323497	1676634	1535752	1948664	1294087	1649586	1436747	1566321
meta0974	Val-Ile-His-Ser	C20H34N6O6	-	-	Amino acids and derivatives	Amino acids and derivatives	4.17063e+06	5.37189e+06	4285498	3812841	3090973	4269590	3205882	3649909	3926062	4018146	4169793	3684059	3857154	4430231	3742920	4345525	3728347	3863830	3046125	3223099	2785151	3091199	3114411	3619274
meta0975	Monoisobutylphthalic Acid	C12H14O4	-	-	Benzene and substituted derivatives	Benzene and substituted derivatives	4.27177e+06	4.5737e+06	4680044	2550608	2022760	5368670	3673673	2618762	2574971	4185176	3491591	1854716	2758570	3700049	3388932	2724510	2901632	1493366	4606228	3890674	2781531	3945953	2437242	4745115
meta0976	11-(Phenylcarbonyl)-7,11-diazatricyclo[7.3.1.0<2,7>]trideca-2,4-dien-6-one	C18H18N2O2	-	-	Heterocyclic compounds	Piperidines	5360230	5075241	4314388	4821016	4918084	4298454	2348757	3056990	2652599	3103078	3089777	2692418	2194827	2124181	2271280	2195478	2117251	2076840	1782473	2068392	1834680	1938336	1717458	1992252
meta0977	Lysergic acid	C16H16N2O2	C07541	82-58-6	Organic acids and derivatives	Organic acids	3.54616e+06	4.4499e+06	5343211	4873123	3900049	1758101	3012585	4204646	3420161	3208104	3148984	3821636	160178	224865	128468	198964	169948	169246	832813	1050748	763541	830523	1119084	1213736
meta0978	Artesunate	C19H28O8	-	88495-63-0	Aldehyde,Ketones,Esters	Esters	3643672	4.0669e+06	4524469	4693780	5316780	2049460	748261	1616393	1029331	1638218	1619931	680493	1786642	1657748	1777298	2207004	1805767	1821505	584975	1433435	957787	1276262	465291	1275732
meta0979	4-((1E)-3-Hydroxyprop-1-en-1-yl)-2-methoxyphenyl 6-O-(4-carboxy-3-hydroxy-3-methylbutanoyl)-beta-D-glucopyranoside	C22H30O12	-	-	Benzene and substituted derivatives	Benzene and substituted derivatives	1849269	1.67709e+06	1041186	2161679	1171543	351386	497623	1916134	645112	847591	1724707	1240360	3930838	4751109	3850290	5313897	5114259	3837074	2349914	2469718	2531860	1741910	2238556	1004252
meta0980	1-[4-(2-Thienyl)phenyl]vinyl 1-piperidinecarboxylate	C18H19NO2S	-	-	Organic acids and derivatives	Organic acids and derivatives	4.93311e+06	4.37514e+06	4101547	4603387	4302842	4492466	4772023	5009020	4654999	5000645	4857825	5294124	3222800	3032212	3364837	3338405	3291184	3202771	3634966	3554767	3453267	3636437	3238235	3913213
meta0981	AICA ribonucleotide	C9H15N4O8P	C04677	3031-94-5	Nucleotides and derivatives	Nucleotides and derivatives	2.46757e+06	3.37822e+06	2527821	3079046	2747598	2448597	3329365	3769175	3523376	3511348	3624152	2673051	3094874	2329213	3415643	2705301	3116445	2602055	4915174	4668441	5288084	4894829	5115681	4563776
meta0982	L-alanyl-L-homoserinyl-L-aspartic acid	C11H19N3O7	-	-	Amino acids and derivatives	Amino acids and derivatives	3877714	3990781	3590208	4026677	3672945	3754655	2650602	5253110	3290626	2609265	2837442	3327971	3708391	2920871	3115673	2890604	3027466	3134649	1518371	819235	1222065	1588621	1490943	1170153
meta0983	Gly-Ala-Gln	C10H18N4O5	-	-	Amino acids and derivatives	Small Peptide	718630	1.80589e+06	1601548	1934681	1463151	1319689	1589850	1438399	1346091	1515288	1944513	1472400	4248877	5242871	4113444	4217291	3690019	3968399	742798	990102	1040151	923136	1063310	883234
meta0984	Gerberinside	C16H18O8	-	76474-54-9	Heterocyclic compounds	Heterocyclic compounds	3.13412e+06	3.68916e+06	3005187	3214503	2323857	3375523	3009339	3701012	3494492	3869302	3097046	3318681	756282	4475361	5208864	3465967	4896148	4928591	2242967	2374495	2134383	2579455	2128400	2485687
meta0985	Lupinine	C10H19NO	C10773	-	Alkaloids	Lupin alkaloids	2.7408e+06	3.90465e+06	3593580	3284467	2990494	3405780	2829400	3263172	2944274	2639573	3647592	3184066	2947867	3027839	2268345	3421589	3771045	3159550	4187514	3288732	2749353	5178531	2949849	3693948
meta0986	2,2'-Bipyridine-3,3'-dicarboxylic acid	C12H8N2O4	-	925167	Organic acids and derivatives	Organic acids	2.60132e+06	2.43288e+06	2304205	1948258	2478875	2346151	1515357	2286276	1482145	2213377	2156590	2510855	2319780	2856238	2839704	2327591	2440812	2611860	3340995	3709615	2717010	3114116	3046734	5153611
meta0987	Perillaldehyde	C10H14O	C02576	2111-75-3	Heterocyclic compounds	Heterocyclic compounds	2.14335e+06	2.55711e+06	2341250	2606873	2196364	2838910	2373193	3029940	2655960	3111000	2368501	2857438	2528328	2405549	2858153	3064266	3467652	2476367	5140495	4254429	4291172	4523536	4923129	5084581
meta0988	GibberellinA14	C20H28O5	C11858	429678-85-3	Hormones and hormone related compounds	Hormones and hormone related compounds	2.15354e+06	3.36437e+06	1983292	2346844	2581819	2296993	3007933	3061919	2853880	3163907	1437933	2839285	1666396	1830491	2174219	2009885	2186592	2223983	1541100	4407373	3879194	5133216	4640225	5106679
meta0989	3beta,4beta,5-Trimethoxy-4'-hydroxy- (6:7) -2,2-dimethylpyranoflavan	C23H26O6	-	-	Flavonoids	Flavonoid	2.47934e+06	2.50452e+06	2335563	868954	1557975	1420714	942156	1555256	4044246	4398223	2905130	2661799	3905219	3639632	3228148	5110476	4525053	4385847	2157010	1867532	3420738	2601442	1970955	4116765
meta0990	Nicardipine	C26H29N3O6	C07264	55985-32-5	Heterocyclic compounds	Heterocyclic compounds	3.32875e+06	4811677	1355968	3233417	2986575	2971664	4099560	5078735	3948461	4560539	4292106	5064089	2399161	2112956	2060862	2340440	2082788	2073407	4602474	3658486	4008779	4254251	3964155	4097256
meta0991	Onchidal	C17H24O3	C20000	67656-42-2	Terpenoids	Terpene	4.00194e+06	3.52602e+06	3530469	1928312	2904997	2655738	3378257	2263617	3644207	4102364	3385233	2306540	4681005	4861002	4606072	4304846	5072022	4057433	2991631	2203544	2762667	1813038	2944069	2737227
meta0992	Phthalocyanine	C32H18N8	C14077	574-93-6	Amino acids and derivatives	polypeptide	3399787	2.68538e+06	3623917	2622395	3172247	3402242	2635829	3936851	3268604	4312659	4990603	4490646	590777	396673	656535	710438	466857	409373	926004	1250287	1208526	1437105	1298608	1129230
meta0993	Plumieride	C21H26O12	C09797	511-89-7	Terpenoids	Monoterpenoids	1.40945e+06	1.73547e+06	1302145	1170927	928504	1428709	959253	1208605	828270	1000689	821633	933607	293255	268862	271691	239898	252509	229164	653898	4869390	3394124	3018017	4679087	4979105
meta0994	2-Acrylamido-2-methyl-1-propane sulfonic acid	C7H13NO4S	-	15214-89-8	Organic acids and derivatives	Organic acids and derivatives	4.78102e+06	4.41008e+06	4248887	3617201	4577052	4239232	4235292	4409374	3774975	4887711	4954634	4523916	2111932	1792774	1613924	1857389	1331331	1432105	3038067	1902634	3230478	3349320	2573286	2675535
meta0995	Diclobutrazol	C15H19Cl2N3O	C11235	-	Benzene and substituted derivatives	Benzene and substituted derivatives	1.6016e+06	1.85896e+06	2030269	2659397	2613272	2441071	2113981	2182247	2503452	1921049	3477758	2723131	4949631	4452292	4887187	4940717	4342423	4704341	3741544	3723764	3791412	4891315	4322769	3943355
meta0996	Eleganin	C22H26O9	C09401	57498-84-7	Heterocyclic compounds	Heterocyclic compounds	2.58966e+06	3.79706e+06	3211164	1993481	3161660	3946388	3393140	4006645	4047873	4669435	4261583	3423153	3114386	3364589	1244859	1462237	2965043	3013704	4943235	3668216	4069573	4050513	3943627	1637770
meta0997	3-(7-hydroxy-6-methoxy-2H-1,3-benzodioxol-5-yl)prop-2-enoic acid	C11H10O6	-	-	Organic acids and derivatives	Organic acids	2.25096e+06	3.81282e+06	2297063	2750340	2916657	1936057	176742	216276	179091	167784	193887	217716	4610507	4151002	4563971	4930141	4595630	4801523	179770	229132	165397	263110	226580	199394
meta0998	Rosavin	C20H28O10	-	84954-92-7	Lipids	Others	1.88552e+06	2565537	2412014	1449672	2504258	4233110	3344122	3835071	2816229	4927530	3730761	3309591	3253853	2512637	3422098	3350773	3576610	2109898	4376573	3512155	2694943	2846567	2485759	2818053
meta0999	2-(Hydroxymethyl)-6-(6-hydroxy-6-methyl-3-propan-2-ylcyclohex-3-en-1-yl)oxyoxane-3,4,5-triol	C16H28O7	-	-	Lipids	Prenol lipids	3464180	3.8849e+06	4484960	4109856	3605777	4301712	3429015	4195926	4922810	4924504	4588888	4280927	2417164	3095349	2198346	2461974	2999233	2737260	3997703	4190554	4171015	3954819	4828799	4399292
meta1000	Ser-Glu-Gln	C13H22N4O8	-	-	Amino acids and derivatives	Amino acids and derivatives	3.8892e+06	3.35921e+06	3252775	2270487	4282984	3380542	2031091	2425830	2920581	2644582	2252117	2978825	3723101	4918666	4156176	4714606	3420278	4609629	3390561	2923092	3353109	3003007	2977198	3656193
meta1001	b-D-fructosyl-a-D-(6-O-(E))-feruloylglucoside	C21H28O12	-	-	Benzene and substituted derivatives	Benzene and substituted derivatives	545367	643586	507371	442477	533670	490310	459129	538619	483046	490032	599106	562124	466823	427142	480407	510357	532752	528475	4916848	2626931	3072905	4240268	3137622	2936596
meta1002	3-hydroxy-4-methoxy-5-(2,3,4,5-tetrahydroxybenzoyloxy)benzoic acid	C15H12O10	-	-	Organic acids and derivatives	Organic acids and derivatives	3.89879e+06	4135924	3620319	3863151	3761745	4334146	3223609	3858466	4877627	4179649	3366293	3069186	4457245	2038247	1793461	1977560	1788588	1699455	3524948	3584128	3427012	2306204	3369558	2840705
meta1003	O-Methylpsychotrine	C29H38N2O4	C17411	523-01-3	Alkaloids	Alkaloids	4862400	3.61298e+06	4455234	1312280	3845810	3536800	3320687	2724499	2944546	3598549	3191705	1754738	3876984	4555973	3500306	4202756	2771531	2853901	2940716	2474369	2924323	2928863	3169681	1858660
meta1004	2-Hydroxy-3-{3-[(2E)-4-hydroxy-3-methyl-2-buten-1-yl]-4-(sulfooxy)phenyl}propanoic acid	C14H18O8S	-	-	Organic acids and derivatives	Organic acids	4.5386e+06	4.85743e+06	4095629	4380991	4189105	4575246	1616028	3011108	2700953	2875821	2742991	2959475	3719536	3903381	3721453	1979299	3320443	3376323	3907006	3533235	4406946	4377973	3539924	3247792
meta1005	Carabrol	C15H22O3	-	68776-20-5	Others	Others	3509895	3.23569e+06	3458154	3156060	4849891	3241546	3146660	3328248	2591755	2903872	2787893	3643069	3157455	3075035	3354632	4090976	2956997	3851507	2797672	3216085	3269001	3547496	433466	2746397
meta1006	2-(Benzoylamino)benzoate	C14H10NO3	-	-	Benzene and substituted derivatives	Benzene and substituted derivatives	4.25568e+06	4844468	4187429	4227944	3786243	3945880	2672073	3036087	2831147	2080947	2435866	2843894	1434612	1441295	1367574	1266846	1539249	1257055	1329884	1092303	886650	816633	1226378	968274
meta1007	cis-4-Decenedioic acid	C10H16O4	-	72879-22-2	Lipids	Free fatty acids	3.95827e+06	3.76869e+06	3204198	4340731	3895068	3338214	4413553	3997332	4138663	2569591	3402596	4432413	4087146	3710634	3589610	3493983	3293351	3433166	3913459	4844182	3564182	4718305	4026238	4092131
meta1008	Phe-Val-Phe	C23H29N3O4	-	-	Amino acids and derivatives	Amino acids and derivatives	3.98244e+06	4.12799e+06	3569604	3120023	2653634	3097413	4031347	4210426	3446469	3399643	4649192	3747730	3589097	3260311	3638921	3768518	3346452	3502457	3773040	4317781	3234436	4835349	4183803	4094378
meta1009	Tipepidine	C15H17NS2	-	5169-78-8	Heterocyclic compounds	Heterocyclic compounds	4.83076e+06	3.86527e+06	3627975	3112569	3325841	3696434	2275783	3399620	2809395	2807954	2380067	2688958	3253162	2885123	2585108	2964955	2743997	2457558	3500445	3232750	3182191	3067255	3239259	3836400
meta1010	Picrocrocin	C16H26O7	C17055	138-55-6	Aldehyde,Ketones,Esters	Ketones	1.65891e+06	1188395	1265188	1321829	1196817	1087482	2498095	4830043	2391806	1626448	4729932	2084749	1581349	1519164	1004880	1530030	1609740	1079828	3483125	3494002	2961465	3148090	3224384	2289008
meta1011	Erysubin F	C25H26O4	-	-	Flavonoids	Isoflavonoids	3025722	4784945	2816803	2540932	2470304	3037021	1527700	1491835	1130656	1449372	1423580	2147006	1162703	1274898	1192745	1321647	1322764	2069947	1137171	1173884	1088031	1686026	1386435	1047089
meta1012	8-[3,7-dihydroxy-2-(4-hydroxy-3-methoxyphenyl)-3,4-dihydro-2H-1-benzopyran-4-yl]-2-(3-hydroxyphenyl)-3,4-dihydro-2H-1-benzopyran-3,5,7-triol	C31H28O10	-	-	Benzene and substituted derivatives	Benzene and substituted derivatives	3.26289e+06	3.49341e+06	3374013	3125747	3453870	3429193	3244694	4439514	3607033	3916368	4774590	4473514	1387618	3908849	3056246	3692486	1105042	2811619	3048939	3417379	2065146	2955656	2381118	2806873
meta1013	Cyclomorusin	C25H22O6	C17867	62596-34-3	Flavonoids	Flavonoid	2.74166e+06	3.80026e+06	4149082	1934979	3686548	3644653	3256040	2174905	3249390	3383107	3586422	2581826	4763006	4606664	4606201	4149243	4290817	4622960	2966829	4242658	3157705	2986255	2894268	2902871
meta1014	Pro-Asn-Phe	C18H24N4O5	-	-	Amino acids and derivatives	Amino acids and derivatives	4.01012e+06	4.76035e+06	3603817	4213530	4497671	3312005	3550323	4295439	2825088	3734338	2094860	3360104	2431475	2538311	1904949	2419108	2052676	2337154	2122646	3309410	2934147	3022226	2231878	3402801
meta1015	8-[1-(2,4-dihydroxyphenyl)-2-hydroxy-3-(3-hydroxyphenyl)propyl]-2-(3-hydroxyphenyl)-3,4-dihydro-2H-1-benzopyran-3,5,7-triol	C30H28O9	-	-	Benzene and substituted derivatives	Benzene and substituted derivatives	994328	496704	1086405	667454	1516076	963422	1164001	444327	1649133	871554	1153463	666150	3410311	4754808	2711521	3695125	4604257	4540621	2295545	1892019	2655867	2966709	2890280	2262234
meta1016	3-(3-methylbut-2-en-1-yl)-3H-purin-6-amine	C10H13N5	C08435	10091-84-6	Heterocyclic compounds	Heterocyclic compounds	875594	2209379	2323494	2195159	2287486	2282271	3434184	3119068	2720011	4217292	3414577	4724041	1697838	1353725	1561555	1451986	1449657	1455476	1420688	774781	2077917	1179804	970216	1272542
meta1017	(2S)-4-(Methylsulfanyl)-2-({[(3S,4S,5R)-2,3,4-trihydroxy-5-(hydroxymethyl)tetrahydro-2-furanyl]methyl}amino)butanoic acid	C11H21NO7S	-	-	Organic acids and derivatives	Organic acids and derivatives	2282404	2.27164e+06	2909794	4553463	4694654	2503185	3690121	4012235	1776548	1694684	1295183	1624875	3133174	3262747	2518570	2430300	2877013	1363718	4219260	3998574	3786704	3881588	4191943	3804965
meta1018	2'',4'',6''-Triacetylglycitin	C28H28O13	-	-	Flavonoids	Isoflavones	2.77409e+06	3094827	2526918	2397537	2189699	2529042	3503540	3608286	3001247	1886322	3694342	3442535	2454579	1903879	1902895	2582363	3011584	2846741	3283698	3018022	3594275	3244613	3087584	4672896
meta1019	S-Phenyl-N-acetylcysteine	C11H13NO3S	-	4775-80-8	Organic acids and derivatives	Organic acids	2.70709e+06	1.74144e+06	2962328	3188502	2388992	1594701	3816039	2908358	3062392	3560173	3380668	2865154	2876510	2986838	3705396	2808162	3142001	2452929	4280058	4666842	4546398	3868845	3509446	4614447
meta1020	(1Z)-1-(3,4-diethoxybenzylidene)-6,7-diethoxy-1,2,3,4-tetrahydroisoquinoline	C24H31NO4	-	-	Benzene and substituted derivatives	Benzene and substituted derivatives	2.32943e+06	2733267	1981916	2667239	3003644	2673476	3416660	3367501	3578410	4012780	3331482	2855326	2931331	3156859	2800497	3331159	3349706	2744193	3584021	4367234	4666081	4570395	3739075	3824128
meta1021	Glycylglycylarginine	C10H20N6O4	-	-	Amino acids and derivatives	Small Peptide	4.66544e+06	2.84107e+06	3653501	4128837	4008368	3546847	2843741	1866277	1742254	2118041	2016931	3122306	2206492	1515338	2124437	2090814	1303459	1706505	1510329	2944960	2125898	2676388	2660130	2660231
meta1022	Sarsasapogenin	C27H44O3	C03963	126-19-2	Steroids	Steroidal saponins	3.98174e+06	3.49674e+06	2222672	3611972	3614888	3427386	3192978	4001763	3601629	3363939	3641361	3808703	2127822	2060956	1820387	2283094	2405456	2058358	3179797	2928480	2980151	2989758	2892829	2911637
meta1023	Carbomycin	C42H67NO16	-	4564-87-8	Heterocyclic compounds	Heterocyclic compounds	3.2713e+06	3351234	3221917	815444	3659389	3551427	3846671	1562655	4655030	4661037	4208513	2353642	320381	205878	173260	209529	200419	319144	650070	523547	634482	757342	475126	561904
meta1024	Ergothioneine	C9H15N3O2S	C05570	497-30-3	Alkaloids	Alkaloids	3.36863e+06	2.03445e+06	3263687	1562667	3511808	2644213	2940181	2031493	2236850	2843886	2740385	1975977	4492245	4275988	4270997	4273878	4656883	4454097	2051563	1825083	1622584	1739869	2042123	2215645
meta1025	Methylprednisolone hemisuccinate	C26H34O8	-	2921-57-5	Hormones and hormone related compounds	Hormones and hormone related compounds	3.27369e+06	3.68099e+06	3162968	2183567	2987567	4656663	1831772	1778606	2521289	1801562	4309497	2905661	3070733	2158381	2931217	3119253	1744171	2631507	1971027	1875121	1994105	1592256	1768370	3054114
meta1026	Acetohexamide	C15H20N2O4S	C06806	968-81-0	Alcohol and amines	Amines	2.21139e+06	1.96977e+06	1972330	1795873	2094442	2530814	3004122	3759762	2943157	3184849	3557282	4646277	2121831	2555340	1618851	2361515	2018976	1790972	1230118	1252430	1893456	1552212	1599091	2307657
meta1027	2-(ethylthio)-6-methyl-5-(2-methylallyl)pyrimidin-4-ol	C11H16N2OS	-	-	Alcohol and amines	Alcohols	2.41597e+06	2.53471e+06	1848681	4498688	2176559	2392064	2031862	4173493	2286899	2683690	2433397	4643626	315515	271138	355076	308667	436591	316609	783470	1044899	770909	830969	788855	1438367
meta1028	Benzyl beta-d-glucopyranoside	C13H18O6	-	4304-12-5 | 124492-59-7	Benzene and substituted derivatives	Phenolic acids	2.17668e+06	2.55102e+06	2924994	2384666	2458278	2034743	3011413	572983	3464564	2791649	3386211	3362182	2377096	1464674	1633259	1544772	1847952	2051681	2609778	4332264	3592032	4622208	3021842	4028277
meta1029	2'-O-galloylhyperin	C28H24O16	-	53209-27-1 | 56552-82-0	Flavonoids	Flavonoid	4.29051e+06	3.47762e+06	4145325	3668100	3137781	4165129	2208479	2279614	3929662	3325306	3748381	3533540	2662696	2679549	2646214	3293344	2683288	2612343	3522395	4214090	3159087	3733063	3996815	3279720
meta1030	L-Alanyl-L-methionine	C8H16N2O3S	-	14486-05-6	Amino acids and derivatives	Amino acids and derivatives	3.39205e+06	3.35001e+06	2926819	582468	3028357	3159524	3472967	2938653	558991	3747566	3894302	4024085	1902705	1787408	1916067	1794201	1530336	1674857	3673861	4612164	3380763	4366885	3641403	3564444
meta1031	4-Chlorophenylhydroxylamine	C6H6ClNO	-	823-86-9	Benzene and substituted derivatives	Benzene and substituted derivatives	960160	819338	833167	873702	1160630	425957	1435335	1285853	1212247	1506259	1714078	1650387	3512969	2939926	443463	3586180	4605532	2941013	1299991	959150	1498920	1458412	1211008	1312106
meta1032	4-O-Feruloyl-D-quinic acid	C17H20O9	-	2613-86-7	Organic acids and derivatives	Organic acids and derivatives	4.53428e+06	3997283	4605010	4376044	4394334	3865048	3499339	3960492	3637362	3300385	2895154	3785931	4241447	4541286	4290641	4303919	3953895	3647214	2598886	2900552	2807378	1093391	2284821	2238223
meta1033	Diethylpropion	C13H19NO	C06954	134-80-5	Benzene and substituted derivatives	Benzene and substituted derivatives	3.58144e+06	4.60429e+06	3567006	3491682	3729409	3982827	3584200	3286750	3335034	3032672	3683738	2651401	2986873	2426024	2476235	2286497	2627095	2112359	1816581	1870343	2006812	1798201	1779774	1707834
meta1034	Phenformin	C10H15N5	C07673	114-86-3	Benzene and substituted derivatives	Benzene and substituted derivatives	3.78283e+06	4.58461e+06	3803103	3713750	3767213	3639567	3668588	4049998	3384079	3390141	3324422	4119862	1936388	1594343	1694841	1749656	1774483	1624638	2176183	2214407	2055694	2334650	2185680	2467254
meta1035	4'-Hydroxy-4- (4-hydroxystyryl) -7-methoxyflavan	C24H22O4	-	63524-11-8	Flavonoids	Flavonoid	4.25906e+06	4.25076e+06	3934231	4579440	3268748	3119908	3351431	3297858	3258153	3538866	2607539	3400953	4168719	4463962	3310432	3489871	3499440	3057818	2226702	2561134	1809484	2407459	2112960	1966803
meta1036	(1S)-(+)-(10-Camphorsulfonyl)oxaziridine	C10H15NO3S	-	104322-63-6 | 153221-24-0	Benzene and substituted derivatives	Benzene and substituted derivatives	1.52197e+06	2332184	1474850	2971663	1826980	1784749	2237129	2100199	1003602	2289425	1917192	1357445	1269824	1324792	2000507	839662	908110	1292119	4250129	4576711	3670749	4100060	3788503	3523550
meta1037	Poncirin	C28H34O14	C09830	14941-08-3	Flavonoids	Flavonoid	4.1268e+06	3354425	3095897	3173420	3798890	3930748	4447635	4438294	4570520	3412724	3719058	3288649	1781579	1955321	1904781	2789951	2633926	2017302	2477833	2597399	3040149	3600556	2045030	3234636
meta1038	Carmamycin B	C25H45N3O7S	-	-	Others	Others	4.56756e+06	2.32877e+06	3203353	1589464	2219366	2489657	2112610	2835961	2500977	2236097	448489	2277877	930201	1219905	352374	1032143	739637	810583	866738	896534	1491087	1163138	1402952	831725
meta1039	6beta-Hydroxydexamethasone	C22H29FO6	-	55879-47-5	Aldehyde,Ketones,Esters	Ketones	3.81055e+06	4.55603e+06	283763	3675652	3310041	4425433	4038997	4453095	4427021	573323	4139623	3784941	358282	3217108	3209043	3245847	3144198	2928269	3761206	3136890	4069754	3998817	3483187	3360103
meta1040	6-(2,4-dihydroxyphenyl)-2-{3-[(2E)-3-(2,4-dihydroxyphenyl)prop-2-enoyl]-2,6-dihydroxyphenyl}-4-methylcyclohex-3-ene-1-carboxylic acid	C29H26O9	-	-	Organic acids and derivatives	Organic acids	3.47733e+06	4.20627e+06	2463461	1800237	2741154	1944752	4428125	4547778	3752639	4014158	4250073	4022759	1935107	1580627	1912278	1747743	1113011	1495691	2743832	3370091	3200111	3595291	3404897	3173261
meta1041	12-Hydroxydodecanoic acid	C12H24O3	C08317	505-95-3	Organic acids and derivatives	Organic acids and derivatives	4.5439e+06	3.30864e+06	3304864	1818629	1565544	2982246	2360892	1858003	1843025	3025414	2548397	3435307	1388431	3193955	2551909	1948440	2075592	2439003	2174076	1259075	1911212	4546575	3787414	3029121
meta1042	7-Chloro-3,3',4',5,6,8-hexamethoxyflavone	C21H21ClO8	-	-	Flavonoids	Flavonoid	3249082	4.54313e+06	4484064	3224664	3368001	3826876	2077855	2387095	2015812	2158681	2074446	1888531	369575	731649	798777	875514	725457	715993	3204738	3711442	3312179	3106628	3588833	3454059
meta1043	Desmethylcitalopram	C19H19FN2O	C16608	-	Benzene and substituted derivatives	Benzene and substituted derivatives	4.5259e+06	3.94099e+06	3754870	2208130	4313104	4316206	4508290	2802635	3578302	3954321	3620118	3158360	1668587	1527053	1429793	1900210	1389890	1612794	497450	431480	480554	416520	376438	345049
meta1044	Enrofloxacin	C19H22FN3O3	-	93106-60-6	Heterocyclic compounds	Heterocyclic compounds	2.7699e+06	2.15562e+06	2339075	2619173	353180	2973597	2825074	3179060	1681988	2204861	3246305	2602332	3238512	2347613	1747640	3099939	2528965	3420531	3085501	4524310	3419167	4408667	3440343	4214478
meta1045	1,2-Dihydroxycyclohexa-3,5-diene-1-carboxylate	C7H8O4	C04634	60463-06-1	Organic acids and derivatives	Organic acids and derivatives	2.98505e+06	3.30476e+06	3038339	3122039	2892946	3186788	2774870	2853089	2580893	2334041	2926494	2741314	4184520	3647054	3612894	3611702	3587760	3922084	4000306	3304278	4139033	4111738	3953684	3643473
meta1046	Rutamarin	C21H24O5	C09308	14882-94-1	Lignans and Coumarins	Coumarins	2.75299e+06	2.98545e+06	2525446	2761915	2736997	2754697	2632523	2932123	2922206	2998065	550266	2934816	4150445	4163343	4378745	3472046	4323199	4453359	4232816	4316916	4163713	3583727	4081392	4106252
meta1047	Propylparaben	C10H12O3	-	94-13-3	Benzene and substituted derivatives	Benzene and substituted derivatives	3.22856e+06	2.05384e+06	2076444	1548889	1111873	1962089	1411008	1549261	1396283	1259016	2057970	1814057	4185880	3813420	3359568	4392476	3690243	3487665	1949774	1829938	2337717	1980596	3133916	2503676
meta1048	(2-Oxo-2,3-dihydro-1H-indol-3-yl)acetate	C10H8NO3	-	-	Heterocyclic compounds	Indole and Its derivatives	4.24236e+06	3.25042e+06	4374746	4198881	4281440	3914021	3904601	3600887	3873165	2429043	3554094	3448232	3225965	3111531	3526315	3603953	3682593	3383216	3186950	3002837	3048965	2995472	3059203	2946550
meta1049	Lappaol F	C40H42O12	-	-	Heterocyclic compounds	Heterocyclic compounds	4.37325e+06	3.87205e+06	3806331	3590350	3805614	3947064	892678	3060059	2941755	2382131	2050692	2669715	2689902	2745240	2594575	4154131	3669550	3541849	4135491	2359792	2254881	1895581	2328414	2152936
meta1050	Primuliten	C15H10O3	-	-	Flavonoids	Flavonoid	3.72157e+06	2.33687e+06	2214863	1903169	2682237	2303711	914683	1140288	581035	889106	684091	859256	3844521	4360506	3364360	3339504	3901726	3521946	1269681	1019373	1168974	1336902	1333831	1479762
meta1051	Azinphos-methyl	C10H12N3O3PS2	C11018	-	Heterocyclic compounds	Heterocyclic compounds	3414978	3861679	4343683	3567135	3307664	2906534	889388	738263	1657541	2448458	1814769	1372157	88648.1	80448	81160.6	88843.2	80836.8	99184.1	871077	805066	801074	990973	822246	802517
meta1052	(6E)-3,5-Dihydroxy-6-methyl-7-(2-methyl-1,3-thiazol-4-yl)-6-heptenoic acid	C12H17NO4S	-	-	Organic acids and derivatives	Organic acids	2.97136e+06	3.1464e+06	3075893	3071482	2948266	2902967	2899100	3296222	2886676	3053454	3599627	3171143	3055233	2918072	3564221	3034315	3103221	3156945	4341113	4081150	3547782	3281149	4077156	3953715
meta1053	4-O-(β-D-Glucopyranosyl)-D-ribitol	C11H22O10	-	-	Carbohydrates and Its metabolites	Sugar derivatives	2.7934e+06	2.53935e+06	2800836	2906534	4245450	3301714	2424091	2153244	3125983	3821930	2445311	1074692	3810909	3652627	4318168	4029693	3467992	3690167	2250946	2469480	2242398	2103164	2171235	1608549
meta1054	4'-Hydroxyclobazam	C16H13ClN2O3	-	-	Heterocyclic compounds	Heterocyclic compounds	2669958	2.21485e+06	2668986	2770267	2307032	2243047	3553266	2360583	2919514	2218238	3043752	4289559	2492970	2854133	3171187	3443480	3181371	3423670	2987059	3077804	2740328	3479716	3515278	2926162
meta1055	8-p-Coumaroyl-3,4-dihydro-5,7-dihydroxy-4-phenylcoumarin	C24H18O6	-	-	Flavonoids	Flavonoid	3.24875e+06	1.51601e+06	2962504	2777728	2395428	2793948	2288279	4229987	2455489	2337009	3873590	2584602	1396477	1419163	1161366	1217907	975604	1427684	1651498	1134989	1593196	1693840	698142	1987742
meta1056	Ticlopidine	C14H14ClNS	C07140	55142-85-3	Heterocyclic compounds	Heterocyclic compounds	1770815	3.57373e+06	3170591	3736005	3242490	3371270	3233107	3045667	3540213	3042830	3089452	2947629	3445562	4039369	3119826	3420647	3532565	4221716	2703461	2608671	2873026	787675	2918530	2946031
meta1057	5,7-Dihydroxy-2-(4-hydroxy-3-methoxy-phenyl)-3,6,8-trimethoxy-chromen-4-one	C19H18O9	-	58130-91-9	Flavonoids	Flavonoid	2.20916e+06	2.96878e+06	3069107	2377982	1880969	2382750	3123372	4220170	3159123	3572916	3426078	3273884	802442	871785	630412	881542	1100451	976820	1251686	1093298	1451244	1283747	1607057	1708653
meta1058	Telmisartan	C33H30N4O2	C07710	144701-48-4	Benzene and substituted derivatives	Benzene and substituted derivatives	1.11823e+06	812191	974840	853138	894481	631305	1410806	409091	1457559	1628718	1791675	890867	678573	887911	776511	553279	755613	762226	1667989	3425961	1624131	1834842	4208064	1547401
meta1059	Ethyl 3,4,5-trimethoxybenzoate	C12H16O5	-	6178-44-5	Benzene and substituted derivatives	Benzene and substituted derivatives	3.11285e+06	2.51101e+06	2315843	2622979	2734958	2769968	2206046	1981435	1749058	1523736	1992301	1616580	2643116	2201900	2117540	2090897	2151751	2211449	3064219	4099650	3752137	4156844	3586579	4125222
meta1060	Steppogenin	C15H12O6	-	56486-94-3	Aldehyde,Ketones,Esters	Ketones	3.87471e+06	3.23526e+06	4141165	3484279	3446714	2926294	1126124	980626	935556	1784162	1103216	1041032	1464470	1342493	1411075	1283005	1452934	1364415	1557780	1494705	1673275	1442687	1360316	1022849
meta1061	Podorhizol beta-D-glucoside	C28H34O13	C10876	17187-73-4	Lignans and Coumarins	Lignans	1.93246e+06	1.65112e+06	1547637	2999581	2774895	2384361	3207864	2715199	2794976	2362521	3217994	2752604	4078682	3977444	3843565	3884306	4125333	3676950	3092615	2166949	2826222	3270478	2998904	3313239
meta1062	Majidine	C31H32O15	-	133084-18-1	Lignans and Coumarins	Lignans	2.36584e+06	2.35466e+06	1867339	1827811	1771565	1644234	3230101	4117332	3505237	3309664	3217710	3782057	1252881	1528613	1315589	1457959	1726437	676017	450341	2079364	1526553	1829985	1574336	1468477
meta1063	5-[6-(2,4-dihydroxyphenyl)-2-(2,6-dihydroxyphenyl)-4-methylcyclohex-3-ene-1-carbonyl]-3-[(1E)-3-methylbut-1-en-1-yl]benzene-1,2,4-triol	C31H32O8	-	-	Benzene and substituted derivatives	Benzene and substituted derivatives	1.35856e+06	1.97979e+06	2675107	2597231	3357422	3365278	1405255	1456361	763446	1788688	1695370	2031847	2134335	4069221	3700106	3989062	4115398	3623770	2328244	3810011	2513053	3660040	2509344	2540591
meta1064	4-Amino-3-pyridinyl hydrogen sulfate	C5H6N2O4S	-	-	Heterocyclic compounds	Heterocyclic compounds	885397	787598	623315	733050	638833	767897	709884	711692	934686	791958	893388	813940	3844871	4061178	3829838	3542079	1771016	3853194	690003	384032	595190	814296	828103	1002340
meta1065	Mangiferin 6'-gallate	C26H22O15	-	92631-82-8	Flavonoids	Flavonoid	321737	353251	350986	280395	390580	327660	2156262	2583087	1772860	2303927	1581789	2943211	346724	294712	286866	286065	306207	316422	3038736	3332303	3665389	3452811	4046000	2970187
meta1066	(2R)-2-amino-3-[(E)-prop-1-enyl]seleninyl-propanoic acid	C6H11NO3Se	C05706	-	Amino acids and derivatives	Amino acids and derivatives	4.03605e+06	3.43811e+06	3515340	3493015	3759079	3587556	2333327	2341550	2034516	2602073	2014745	2394810	2286774	2295742	2145613	2145787	2393842	1929323	3111950	2391217	3009690	3193234	2832124	2775754
meta1067	4'-Hydroxy-5,6,7-trimethoxyflavone	C18H16O6	C14986	6938-18-7	Flavonoids	Flavonoid	1.52464e+06	2.12353e+06	1493323	2124140	1325054	1685771	1603729	1975853	2617022	1479007	3032349	1626018	2131973	1242201	1194487	1087910	2254204	2263712	2755704	2058352	1400151	4033015	1673358	2217144
meta1068	Valerenic acid	C15H22O2	C09743	609870	Terpenoids	Sesquiterpenoids	2.11344e+06	2.61719e+06	1881917	2708566	1551822	1841765	2467554	3361576	3143603	2872432	2643892	4025416	283759	269286	248933	198390	291615	185152	2652806	2512683	2135120	2477795	2444553	2514692
meta1069	Fuscaxanthone A	C29H32O6	-	-	Flavonoids	Flavonoid	2.07408e+06	1.91521e+06	2433433	1260281	1936655	1225982	1585476	1096712	1758351	1829798	1773403	1503971	2719643	2084202	2624237	2550255	2576759	1977762	3285308	3220821	3388431	4021362	3426276	3741773
meta1070	1-(13Z,16Z-docosadienoyl)-glycero-3-phosphoethanolamine	C27H52NO7P	-	-	GP	LPE	2.71792e+06	2.23507e+06	1451964	1665884	1233186	1660512	1933785	1829255	1758322	2053138	1638890	2238522	3657740	3528948	3076662	2940160	3836444	3335228	2574839	3029112	2989386	3968081	2946101	2427579
meta1071	15,18-Ethano-3,25-methano-16,4-benzoxaazacyclotricosine-1,5,17,21,26(4H,18H)-pentone, 10,11,12,13,14,15-hexahydro-11,13,22,24,27-pentahydroxy-6,10,12,14,20,23,28-heptamethyl-, (10S,11S,12R,13S,14S)-	C35H41NO11	-	79486-49-0	Heterocyclic compounds	Heterocyclic compounds	2.91525e+06	2.69748e+06	2521395	2128675	2377961	2600454	3078822	3950643	3132442	3244080	3320464	3025745	204648	247163	192827	282610	291628	260887	246624	235961	249032	343564	242815	314024
meta1072	Pyrazinamide	C5H5N3O	C01956	98-96-4	Organic acids and derivatives	Organic acids	3.93202e+06	3.0695e+06	3441708	2910685	2604761	3521153	3087061	3180093	2958678	3286582	3474461	3352497	1550015	1372697	1282799	1276020	1193248	1066623	1538409	1345571	1490372	1513767	1447280	1311774
meta1073	His-HoPhe-OH	C22H22N4O6	-	-	Amino acids and derivatives	Amino acids and derivatives	2.72867e+06	2.79648e+06	2615447	1544736	2973936	1634834	3923989	3225592	3201671	3168613	3577375	3271163	774830	824569	739687	780064	746208	764772	1752593	1522820	1484593	1818997	1710379	1292253
meta1074	2-Butoxyethyl 2-(4-chloro-2-methylphenoxy)propionate	C16H23ClO4	-	23359-62-8 | 97659-39-7 | 97659-38-6	Benzene and substituted derivatives	Benzene and substituted derivatives	2.6304e+06	3.91811e+06	2711700	2533226	2643009	2582372	2622326	2399752	2287473	2553158	2442543	2168957	2172511	2389436	1940335	2136243	2059853	2106246	2450799	2292347	2289413	1734219	2742167	2566528
meta1075	5-hydroxy-6-(2-hydroxy-2-methylpropanoyl)-8,8-dimethyl-4-phenyl-2H,8H-pyrano[2,3-f]chromen-2-one	C24H22O6	-	-	Aldehyde,Ketones,Esters	Ketones	3.39918e+06	3.47624e+06	3135352	3468266	1656473	2303119	3161623	2911752	2640472	2421893	2373723	3167947	886620	3449700	3353275	3192403	3908907	3391482	2224190	2720730	2878103	2564247	2637886	2322500
meta1076	Bifeprunox	C24H23N3O2	-	-	Benzene and substituted derivatives	Benzene and substituted derivatives	3.90127e+06	3.82874e+06	3583464	3227879	3228723	3805211	2728942	3035897	2877586	2866285	2913428	3143277	1490144	1631533	1289095	1622703	1541347	1435607	1640639	1640247	1578001	1639939	1225641	1360476
meta1077	Abrine	C12H14N2O2	C02983	526-31-8	Amino acids and derivatives	Amino acids and derivatives	2.26653e+06	1.83824e+06	1745064	2211102	1974504	2128471	1881480	1959164	1823163	1790375	1896761	1743288	3726928	3761514	3530272	3734884	3898459	3676340	3093915	2920953	3057920	3100571	3117081	3306843
meta1078	2-[(2R,3R)-2,3-Dihydro-2-(4-hydroxy-3-methoxyphenyl)-3-(hydroxymethyl)-1,4-benzodioxin-6-yl]-5,7-dihydroxy-4H-1-benzopyran-4-one	C25H20O9	-	-	Lignans and Coumarins	Lignans	2.74121e+06	2.68378e+06	2376700	2228898	2609686	2755198	3240129	3054892	3153611	3896971	3782646	3637609	1636941	1526167	1454861	1688198	1522022	1320324	2492923	3052712	2813454	2576552	2460119	2307447
meta1079	11-Methoxy-vinorine	C22H24N2O3	C12073	-	Alkaloids	Alkaloids	3.89036e+06	3.32347e+06	330460	3307343	3076068	3235035	2675049	3095497	2582429	2852900	1255186	2913866	261654	1598802	952220	1676352	1994149	1383036	1183289	1230105	1131227	1043444	1223955	1146483
meta1080	Ubiquinone-1	C14H18O4	-	727-81-1	Aldehyde,Ketones,Esters	Ketones	2.1456e+06	2.55552e+06	3170304	2163938	2822262	2377584	2047060	1991901	1648313	3250535	2191376	3880834	1861055	1680002	1787040	2993071	2515577	1798179	1476042	2114532	2156937	2431143	2318327	2585485
meta1081	25-Azacholesterol	C26H45NO	-	1973-61-1	Hormones and hormone related compounds	Hormones and hormone related compounds	3316186	3.86117e+06	2714783	2851692	2610205	2829015	2010763	2121658	2298639	2366888	2144458	2748591	3330683	2249684	2406203	2361021	2671173	2084596	843032	1288269	1114291	1760724	1399925	790299
meta1082	Ethyl 2-amino-5-(dimethylcarbamoyl)-4-methylthiophene-3-carboxylate	C11H16N2O3S	-	217962-82-8	Others	Lactones	3.69619e+06	2.37118e+06	2909716	2650130	2963130	3202595	2793108	2774467	2937362	2832668	3849528	998223	804464	898539	717572	429481	527258	292860	1267979	1648395	1739387	1758077	1467510	872126
meta1083	4-tert-Butyl-N-(4-phenyl-thiazol-2-yl)-benzamide	C20H20N2OS	-	-	Benzene and substituted derivatives	Benzene and substituted derivatives	1.28001e+06	1.06601e+06	1047715	1512512	1113274	1023404	1307603	1756071	1563068	1318208	1242844	1210070	3048073	3837640	2978418	3039652	2820985	2553618	332722	599257	537090	440976	678806	662745
meta1084	2-(4-Hydroxyphenyl)-3-(3,5-dihydroxyphenyl)-4-(4-hydroxystyryl)benzofuran-6-ol	C28H20O6	-	-	Benzene and substituted derivatives	Benzene and substituted derivatives	1.54954e+06	1.25787e+06	1508641	1854143	1607612	1369642	1022917	1097151	1369594	1059768	1083534	1264317	2903571	3815976	2923764	2879628	3146035	2535311	2332060	2102918	2119674	2183831	1207715	2144756
meta1085	Thr-Trp	C15H19N3O4	-	186761-42-2	Amino acids and derivatives	Amino acids and derivatives	3.3038e+06	2.96828e+06	3813492	3017758	3520315	2990399	2530186	2314011	2569754	2367346	2195007	2776794	504856	511407	419797	467840	416878	336599	781988	577962	457539	642824	497376	465032
meta1086	Dihydroflavine-adenine dinucleotide	C27H35N9O15P2	C01352	1910-41-4	Nucleotide And Its metabolites	Nucleotide and Its metabolites	3.1793e+06	2.74455e+06	2364163	3423481	3242162	3083994	2496398	2610889	2290746	2590570	2385406	3461794	2647766	3811183	3322891	3714214	2944226	2535966	2349261	1732369	2363496	2671069	2565153	2478512
meta1087	Xanthine	C5H4N4O2	C00385	69-89-6	Nucleotide And Its metabolites	Nucleotide and Its metabolites	2.36755e+06	1.84789e+06	1841771	1831115	1783914	1968794	2273757	2376434	2157112	2424367	2434821	2766128	2800539	2793308	2567949	2481643	2282579	2214950	3371907	3501665	3130715	3809551	3467705	3090060
meta1088	Licoricone	C22H22O6	C17765	51847-92-8	Flavonoids	Isoflavones	2.81916e+06	3.57036e+06	3519371	2807782	2216084	2873926	591843	1464664	1058265	1282257	1362307	1328933	304136	313595	372486	363020	357761	340505	2652561	2218678	1805570	3807121	1360218	2130907
meta1089	Triglochinin	C14H17NO10	C08342	28876-11-1	Organic acids and derivatives	Organic acids and derivatives	2.57257e+06	2.79561e+06	1921749	2352386	2317906	2800663	2228581	2885719	2574609	2276024	2514340	2212797	2820941	3216258	3052601	3375214	3302130	2571492	2523430	2734100	2714000	3426778	2544834	1585166
meta1090	3,3-Dimethyl-1,2-dithiolane	C5H10S2	-	58384-57-9	Heterocyclic compounds	Heterocyclic compounds	2.34966e+06	2.22223e+06	1753888	2324316	1867879	2508293	2684707	2781611	1316458	2499428	2374313	2569795	3329492	3170607	2925915	3294581	3624105	3151480	2731962	3622118	3465718	3760845	3248918	3332236
meta1091	Cyclohexapyrazine	C8H10N2	-	34413-35-9	Heterocyclic compounds	Heterocyclic compounds	645251	584703	563797	536961	537628	515952	1164395	945756	880249	1260128	910863	929534	602141	443118	448595	713406	857903	506352	3391475	2967297	2986986	3195057	3025742	3760407
meta1092	2,4-Dinitrophenol	C6H4N2O5	C02496	-	Benzene and substituted derivatives	Nitrophenols	2.33646e+06	2.09061e+06	2218143	1869209	1768826	2397732	1692032	3603802	2325550	2349591	1742010	2185615	1317301	2032172	1371655	1876066	2092945	1844562	3273322	2044868	2016237	2621502	2562865	3742293
meta1093	{[(2Z)-2-(phenylmethylidene)heptyl]oxy}sulfonic acid	C14H20O4S	-	-	Benzene and substituted derivatives	Benzene and substituted derivatives	2.0514e+06	1.60927e+06	2194088	1100544	1839976	1931973	2697820	3202491	3412772	2304259	3056549	3365419	2405501	2652817	2939352	3000850	2700051	2488388	3594813	3732961	3147527	3417663	3216329	2814283
meta1094	8-(2-{[(2E)-3-(4-hydroxyphenyl)prop-2-enoyl]oxy}propan-2-yl)-2-oxo-2H,8H,9H-furo[2,3-h]chromen-9-yl 3,3-dimethyloxirane-2-carboxylate	C28H26O9	-	-	Organic acids and derivatives	Organic acids	3.23223e+06	3.29345e+06	3543281	1423656	3724856	1438432	2140049	700020	2712390	2797994	2531542	2038809	2703310	2256273	2655322	3150930	2871630	2367544	2478224	1268631	2347885	2561570	2350310	2106835
meta1095	Eplerenone	C24H30O6	C12512	107724-20-9	Aldehyde,Ketones,Esters	Ketones	3.71104e+06	3.32776e+06	2276446	2152625	2517829	3170621	2200686	793240	1596404	474029	2212472	2276171	1970288	2172967	2518630	3010502	1638361	1721920	1318638	1814561	1390250	1227908	1403315	1874142
meta1096	Mycophenolic acid acyl glucuronide	C23H28O12	C20383	-	Organic acids and derivatives	Organic acids and derivatives	841263	3.70877e+06	2395228	2248713	1966296	2936720	1702525	2075893	2846892	2810829	3175861	3442700	3306113	2937749	3210651	2706318	1997590	3589766	2854720	3096322	2182519	2046294	2283868	2974629
meta1097	Medicarpin 3-O-glucoside-6'-malonate	C25H26O12	C16224	-	Flavonoids	Flavonoid	3.3357e+06	2.50146e+06	2668679	2647481	1336997	3101605	1828858	2135885	3310578	2560020	3278939	2989118	3702248	2915098	3563344	2656060	2887712	3418673	2709451	2928698	2553720	2684488	2943893	2893080
meta1098	(2-(1-Butoxyethoxy)ethyl)benzene	C14H22O2	-	64577-91-9	Benzene and substituted derivatives	Benzene and substituted derivatives	2.139e+06	3.27637e+06	2202914	2044750	2056716	2172237	2567000	2512293	2916679	2376252	2527538	2707508	2152756	2061353	2311985	1646374	2132738	1828268	2987327	2811048	2784948	2898160	2818769	3700423
meta1099	Capric acid	C10H20O2	C01571	334-48-5	Organic acids and derivatives	Organic acids and derivatives	1.70431e+06	1.73865e+06	3504374	2564005	1626297	3186786	2371429	2823651	2511912	2520892	2378559	3685528	2100971	2229745	1974314	2994922	1901005	2332354	1478244	1306089	1411913	2337193	1692441	1466122
meta1100	Cyclopassifloside VII	C37H62O13	-	301540-80-7	Steroids	Steroid	941718	868230	1069289	834886	715303	643272	820304	746100	653707	868538	932105	948738	764693	840622	596943	1045471	1380160	1104005	2391293	2059679	1823978	2867813	2490377	3672162
meta1101	Cercosporin	C29H26O10	-	35082-49-6	Others	Others	2.14618e+06	3.03469e+06	3542000	1151967	3399778	3435850	2873893	2751977	2195857	2580921	2618977	2673601	1937000	2887704	3423107	3624444	2152345	3042974	2301942	2622521	1676192	2411621	2542301	2119490
meta1102	1,1'-[1,13-Tridecanediylbis(oxy)]bisbenzene	C25H36O2	-	141620-05-5	Benzene and substituted derivatives	Phenolics	3.62417e+06	2.66872e+06	2264049	790384	2578144	1133219	3322653	2559402	3087766	3429752	3117993	681793	2211286	2070538	2139551	2082742	2432508	1855826	447157	466046	453712	627570	475118	391759
meta1103	Psilocybine	C12H17N2O4P	C07576	520-52-5	Benzene and substituted derivatives	Benzene and substituted derivatives	2.50382e+06	2.16739e+06	1368432	1442926	1209158	852622	2353292	2303401	1945700	1317667	3587401	719604	2720295	1929604	2868595	2444337	2281474	3156253	1611615	1109733	975932	409883	1681900	722787
meta1104	Myristic acid	C14H28O2	C06424	-	Lipids	Fatty acids and conjugates	1.95627e+06	1.16187e+06	2371086	1764009	1577782	1883196	2999392	2092761	2515505	3584722	2638837	2297728	1114757	733938	1910248	2452977	2192863	2303740	2321747	2024981	1720500	1989717	2109220	1874678
meta1105	6-Methoxypodophyllotoxin 7-glucoside	C29H34O14	-	-	Lignans and Coumarins	Lignans	3.18581e+06	2.37118e+06	3351735	2446600	2336625	2647589	1415879	2251568	3571920	2346409	2670072	3001415	2235651	2235791	2129211	2225297	1956724	2174616	2623480	1762490	2489389	1871720	1683599	2225316
meta1106	Arbutin	C12H16O7	C06186	497-76-7	Terpenoids	Triterpene	3.27712e+06	2.9256e+06	2645749	2837429	3045133	2735775	3065205	3229318	2632814	3073144	2903463	3443914	2801128	3091283	2808462	3010684	3571900	2875215	3041508	2959379	3200142	3315167	3268648	3220788
meta1107	(2S)-5-hydroxy-2-(4-hydroxyphenyl)-4-oxo-3,4-dihydro-2H-chromen-7-yl 6-O-(3,4,5-trihydroxybenzoyl)-beta-D-glucopyranoside	C28H26O14	-	-	Others	Lactones	3.01191e+06	3.56116e+06	2853730	2789559	2740458	3133266	2006567	2379027	2112554	2626913	2381632	2449300	2439391	3508661	2748441	2725992	2861291	3107913	2998057	3060281	2299379	3378061	3380104	3215645
meta1108	Fructose-2,6-diphosphate	C6H14O12P2	C00665	79082-92-1	Organic acids and derivatives	Organic acids and derivatives	3.43183e+06	3.24949e+06	2789249	2881852	2963232	2722232	2288796	2828001	2391418	2744952	2853278	2524737	2586318	2569578	2631123	2857467	3013625	2803924	2962015	2848210	2617891	2653005	2479825	2824187
meta1109	Myxochelin C	C27H29N3O9	C06450	179751-76-9	Benzene and substituted derivatives	Benzene and substituted derivatives	2.90916e+06	3.494e+06	3539958	2832725	2937006	2967696	485042	455165	504142	418662	400085	446399	1888567	1459309	2570370	858331	889513	995683	487709	382415	391867	420738	436179	395695
meta1110	Aklavin	C30H35NO10	C18634	60504-57-6 | 66676-88-8	Heterocyclic compounds	Heterocyclic compounds	2.97556e+06	2.85966e+06	1752298	2647984	3454040	3150300	2610679	3032004	2491724	2786634	2893568	3522749	1285668	1428255	1257092	1916301	1593784	1307672	1566731	1514585	1673005	1841898	1899935	1646738
meta1111	Junceellolide I	C24H36O9	-	-	Others	Lactones	2.59416e+06	2.77011e+06	2364196	2485158	2466457	2763068	3519329	2524360	3318167	3070294	2781864	2870897	689724	635403	621515	811558	768132	496699	1135374	1314042	1004556	1109142	1195754	1083311
meta1112	n-Oleoylethanolamine	C20H39NO2	-	111-58-0	Alkaloids	Alkaloids	2965211	2.1709e+06	2158259	2542567	3109818	1690971	2058593	1997958	2441312	3114848	2589065	1527343	1760177	2720968	1833610	2095823	1984516	2905753	2281940	2318255	2924876	751646	2276454	2440732
meta1113	α-Methylbiotin	C11H18N2O3S	-	608-16-2	CoEnzyme and vitamins	Vitamin	2.69168e+06	1.7531e+06	2574121	1868800	1615049	2281531	3171360	2160311	2853673	2918861	3488219	3384361	413395	411582	531256	388446	429687	370968	1079324	752430	1496826	971982	695939	996764
meta1114	Dihexyl phthalate	C20H30O4	-	84-75-3 | 68515-50-4	Benzene and substituted derivatives	Benzene and substituted derivatives	1.92644e+06	1.70526e+06	1899448	1877545	1058513	1670017	2261020	3243941	2785058	2004214	2254110	1698318	3302107	3478832	1944737	570338	1984205	2513482	1843413	1752807	2218874	1830996	2085745	2284208
meta1115	Copalliferol B	C42H32O9	C10252	104380-52-1	Heterocyclic compounds	Heterocyclic compounds	2.00735e+06	3.35705e+06	1296945	1320959	1313084	1880837	2098196	2202526	1421131	2287392	1023061	1700978	3273336	2777925	2408469	3077075	2899551	2675119	3465538	2312057	1688891	1399044	2552174	2238492
meta1116	Laricitrin-3-O-rhamnoside	C22H22O12	-	-	Flavonoids	Flavonols	857463	1.4385e+06	1063630	331583	999719	1213626	281146	247689	285730	260510	250371	253999	312297	229818	239637	246931	264318	273135	2413280	2662425	2121633	3461606	3174653	2170541
meta1117	(±)15-HETE	C20H32O3	C04742	54845-95-3	Lipids	Oxidized lipids	1.83531e+06	1.75928e+06	1880823	1250328	1938550	917287	1217621	3456535	3430181	1120704	2855049	3132486	1418116	2768858	2794570	2763490	3028056	3086485	3077975	2533496	2598215	1970186	2779888	2872164
meta1118	(E)-7-(4-hydroxyphenyl)-1-phenylhept-1-ene-3,5-dione	C19H18O3	-	-	Aldehyde,Ketones,Esters	Ketones	2.9958e+06	3.17213e+06	2533275	2500743	2954861	3112439	3136517	3425698	3127200	3449115	3151310	3168837	1619357	1612941	1466025	1824522	1538618	1680481	2182132	2102493	2104374	2519365	2088919	1873434
meta1119	1-Hydroxypyrene	C16H10O	C14519	5315-79-7	Benzene and substituted derivatives	Benzene and substituted derivatives	1.97645e+06	1840326	1851946	1760463	1785353	1687628	1224676	1567012	1301667	1371929	1453643	1678116	3429180	3266181	2864712	3225751	3286943	3076440	3248989	2414529	2750533	3149210	2986036	2303064
meta1120	Medicoside E	C47H76O18	-	169397-84-6	Terpenoids	Triterpene	2.21728e+06	2.41064e+06	1409143	2282199	2246937	1363994	2231836	2593467	2622714	1623093	2718123	2672444	926199	2666140	2414777	3140441	2985406	1588548	2220777	1299795	2644026	3137693	2636774	3408537
meta1121	His-Ser-Gln	C14H22N6O6	-	-	Amino acids and derivatives	Amino acids and derivatives	1.7487e+06	1.65694e+06	1374234	1221690	1206272	1501228	1332677	1479779	1419349	2024919	1889746	1733294	2418943	2001037	1726781	2437019	1992329	1596232	2928997	2757847	2757742	1853709	3404071	2999235
meta1122	Bruceantinol	C30H38O13	C08750	53729-52-5	Alcohol and amines	Alcohols	1.4281e+06	1.95339e+06	748552	1385949	1200417	1784825	1505066	3381447	1842715	1726838	1837222	1910734	716768	632068	630108	556991	479828	455781	1019816	1526798	1209600	1286847	1171041	1183415
meta1123	Anacyclin	C18H25NO	C08396	94413-18-0 | 502-57-8	Others	Lactones	1.26608e+06	2.11421e+06	1279549	1149471	1346214	1620308	1138201	1775934	1312008	1549838	1953621	1351072	887748	939526	821066	1157863	1071674	1238831	1520606	1570293	1078043	3371993	1784032	1760859
meta1124	14,15-Epoxy-5,8,11-eicosatrienoic acid	C20H32O3	C14771	81276-03-1	Lipids	Free fatty acids	1.70617e+06	1.71246e+06	1897237	1673505	2101390	1951401	3204693	2727992	2755275	2587000	2692673	3361848	1381470	1377870	1368789	2005322	1272403	1157105	785996	1273831	808890	1040499	958681	891024
meta1125	Salvianolic acid A	C26H22O10	C10492	96574-01-5	Organic acids and derivatives	Organic acids and derivatives	1.24357e+06	1.92952e+06	1835342	1678997	1758052	2034785	1669310	1225541	1415732	1269059	1436565	2004784	1522988	1884326	555987	1891498	1575382	1580027	2335526	2280329	1297473	1929933	1767532	3355683
meta1126	Retrorsine oxide	C18H25NO7	-	15503-86-3	Alkaloids	Alkaloids	722736	1.16991e+06	1367701	1256159	1115447	1209576	1234959	858981	1332960	1173590	1366651	1317531	199082	209881	178766	207290	215415	211201	423591	3119574	3353854	3108129	3120361	3179165
meta1127	Gilvocarcin V	C27H26O9	-	77879-90-4	Others	Others	1331016	2.01541e+06	1014426	2196976	1485982	1780525	1136689	920925	1316328	1435307	1343974	2083783	1248391	1118008	1150414	1308330	1299932	1351963	1677990	3329204	2150362	1741230	2060900	1757386
meta1128	Tricarballylic anhydride	C6H6O5	-	1043416	Organic acids and derivatives	Organic acids	1.31521e+06	1.79601e+06	1391729	873807	694635	757366	1967813	2272487	2362727	1443570	1880223	1977240	2079736	1771711	2450878	1827773	1830368	1608774	3049515	3088934	3217462	2947975	2634843	3326818
meta1129	Asn-Thr-His	C14H22N6O6	-	-	Amino acids and derivatives	Amino acids and derivatives	2.56835e+06	3.31575e+06	2727521	2817746	2400246	2605282	1816818	2530737	2270790	792604	1775796	2090607	1754091	1874261	1934054	2703352	2399577	2125536	1712510	2202128	1929417	1932695	1865747	2467911
meta1130	L-Asparaginyl-L-asparagine	C8H14N4O5	-	58471-52-6	Amino acids and derivatives	Small Peptide	1.47381e+06	1600118	3010435	3306861	2530496	2921151	1064708	961251	546764	612023	1013674	1742588	329114	810532	523974	451010	353415	446748	2775742	2218382	1226596	1837486	1768210	1624265
meta1131	Asticolorin C	C33H28O9	-	93395-44-9	Heterocyclic compounds	Heterocyclic compounds	2.17309e+06	2.30441e+06	1717379	1872348	1488288	1283256	2109790	2313262	2261257	2480186	2948115	2119738	1377470	1567246	1730249	1896254	1836146	2315771	3306311	2617390	2147744	3133393	2524968	2672781
meta1132	Mg-protoporphyrin IX	C34H32MgN4O4	C03516	-	Others	Metal, Non-metal and related compounds	2.21926e+06	2.12178e+06	2247037	2133823	1844868	1919348	3294709	2979417	2986020	3142312	2784829	2607050	1823484	1797129	1769017	3222802	1587431	1901522	2240325	2593510	2326198	2649049	2090437	2602858
meta1133	Nitrofen	C12H7Cl2NO3	C11065	1836-75-5	Benzene and substituted derivatives	Benzene and substituted derivatives	1.23632e+06	1.2573e+06	809574	1227490	1042927	1315794	889377	1094390	1114340	1077441	912002	715153	2664874	2705415	2332478	2879491	2953877	3290607	1752463	1353859	2084514	1611271	1427662	1886024
meta1134	1-O-(2-aminobenzoyl)-α-L-rhamnoside	C13H17NO6	-	-	Benzene and substituted derivatives	Benzene and substituted derivatives	947026	535759	900746	751463	756761	904775	1460376	2436631	2853641	2803510	3286252	3215313	1232002	1010952	977094	910303	1046969	896912	972509	1096493	1059783	957537	906318	976628
meta1135	Corchoionol C 9-glucoside	C19H30O8	-	-	Aldehyde,Ketones,Esters	Ketones	2268741	3.27525e+06	2537117	2370796	2842611	2993820	2104943	1959659	2125213	1690152	1351748	1504708	2113841	2511014	2525465	2528225	2742383	2128140	2483186	2342808	2453301	2556039	2335507	2407031
meta1136	Adenosine 5'-phosphoramidate	C10H15N6O6P	C03851	6154-31-0	Nucleotides and derivatives	Nucleotides and derivatives	334899	290322	321337	314091	307194	311026	317051	314024	334423	317935	301517	310658	1940301	3271552	2688845	2259913	2059681	2294396	1507713	1096277	1708776	1321451	1411197	1685251
meta1137	Cilastatin	C16H26N2O5S	C01675	82009-34-5	Organic acids and derivatives	Organic acids and derivatives	1.15797e+06	1.36592e+06	1069737	1522676	1147322	996387	1154308	1423228	1231416	1315641	1120029	1406453	2541837	3260415	1952467	2494854	2207087	2119375	865617	867555	1183064	1027081	1012330	1237164
meta1138	2-[4,6-dihydroxy-2-methoxy-3-(3-methylbut-2-en-1-yl)phenyl]acetic acid	C14H18O5	-	-	Benzene and substituted derivatives	Benzene and substituted derivatives	1.98354e+06	676320	1636512	1784952	2112341	2394595	1694383	1304414	1988993	550981	1703745	2278996	3249016	3176515	3250298	3206376	2765085	2610309	2046485	2547106	2497731	2247961	2164065	2280915
meta1139	Hydroxy Ritonavir	C37H48N6O6S2	-	-	Amino acids and derivatives	Small Peptide	348453	344952	275491	302311	298333	275828	442517	704892	479665	760936	652063	734571	241330	243851	281851	267396	287391	228488	3249334	3096224	2191246	2389192	2585281	2514052
meta1140	Antanapeptin A	C41H60N4O8	-	-	Benzene and substituted derivatives	Benzene and substituted derivatives	2.45285e+06	1.79223e+06	1605446	2432601	2078617	2224928	1659857	1761771	1989497	2413635	2665282	2773816	2025592	1410030	1541321	2095971	1804801	1401110	1992697	2360762	3024165	1874358	2628967	3231805
meta1141	Ala-Pro-Asn	C12H20N4O5	-	-	Amino acids and derivatives	Amino acids and derivatives	2.15656e+06	2.54291e+06	2979614	2821259	2349906	2131644	3202045	2423637	2022218	2341905	2149968	2340031	1451857	1502941	1251678	1199225	1193703	1207665	1610583	1228234	1186945	1569970	1818006	1731941
meta1142	4-Hydroxyprotoasukamycin	C31H34N2O6	C21146	-	Aldehyde,Ketones,Esters	Ketones	1.21605e+06	1.18692e+06	1273897	1070466	1078696	1068898	1640523	1781316	2062646	2700517	977426	2294638	665676	835627	674878	884338	673439	654434	2885030	2774966	2633516	2054587	3106693	3186833
meta1143	Isopropyl beta-D-glucopyranoside	C9H18O6	-	5391-17-3	Carbohydrates and Its metabolites	Sugars	1.08765e+06	2.51205e+06	1694131	999042	2968321	1844696	2363655	1279446	2441138	1486035	1949680	1818564	1544753	1862647	1675384	1630214	2081273	1824036	1830955	1407253	3173798	1952714	1176130	1533467
meta1144	5-Methyltetrahydrofolic acid	C20H25N7O6	C90397	134-35-0 | 31690-09-2	Heterocyclic compounds	Heterocyclic compounds	2.84968e+06	2.5617e+06	1716959	2425469	3172816	2323123	988769	1162046	1045767	966656	964577	1073495	1709590	1644025	1031729	1305058	987134	1563524	633673	697283	511797	798317	479759	440508
meta1145	4-Feruloyl-5-caffeoylquinic acid	C26H26O12	-	-	Organic acids and derivatives	Organic acids and derivatives	59465.7	79628.8	84509.5	77676	78527	155810	75346.4	90000.1	95329.7	90894.5	152708	116649	393762	388278	437527	479946	396029	292079	2372032	3151437	2696184	2156195	2117789	1940510
meta1146	Sulfamethizole	C9H10N4O2S2	C08050	144-82-1	Benzene and substituted derivatives	Benzene and substituted derivatives	1.02374e+06	755262	558490	670018	775649	1011432	639371	811307	880831	1235079	932303	978911	1095180	970406	1219109	1381627	1289503	979820	2427168	2683676	3149300	2339304	2258806	2220638
meta1147	Oxolucidine B	C30H49N3O2	C09891	71384-25-3	Heterocyclic compounds	Heterocyclic compounds	1.07821e+06	2.82527e+06	2598545	1737807	2461553	2519742	1769677	2724407	2020701	3132527	3088856	2419559	1401899	1516572	1693077	1543630	2084167	1465462	640883	876682	1312145	1027331	818238	1115810
meta1148	Acetyl tributyl citrate	C20H34O8	-	77-90-7	Organic acids and derivatives	Organic acids	2.06347e+06	2228148	1881682	1975910	2044380	1564105	2530237	3032706	3132413	2860294	2922674	2824060	301516	441842	446720	479317	504211	332874	586048	657892	591186	557950	614024	667609
meta1149	Salidroside	C14H20O7	C06046	10338-51-9	Benzene and substituted derivatives	Phenolic acids	226274	1.22459e+06	1092205	1078336	1412428	1190904	597766	298948	503762	448684	574110	765724	345760	398611	388824	315840	317406	375496	3117363	3089786	2869056	2847858	2808598	3033027
meta1150	[3-Hydroxy-1-(4-methoxy-7-oxofuro[3,2-g]chromen-9-yl)oxy-3-methylbutan-2-yl] (E)-2-methylbut-2-enoate	C22H24O8	-	-	Lignans and Coumarins	Coumarins	3.05416e+06	2.45915e+06	2352586	703750	2884431	3115432	2585035	1675333	2318052	1817641	2346063	1040017	573710	486860	656199	427312	497031	248700	984006	733970	771523	438225	1078962	852900
meta1151	(2R)-2-[[4-[(2-amino-5-methyl-4-oxo-1,6,7,8-tetrahydropteridin-6-yl)methylamino]benzoyl]amino]pentanedioic acid	C20H25N7O6	C00440	134-35-0	Others	Others	3.07038e+06	3.11104e+06	2638053	2759975	2561405	3050414	570138	893074	670748	781926	199682	421656	2190850	2523472	2165431	1872419	2057662	2079672	403561	202052	348149	276444	441829	259384
meta1152	2-Dodecylbenzenesulfonic acid	C18H30O3S	-	-	Benzene and substituted derivatives	Benzene and substituted derivatives	1.56559e+06	2.54923e+06	1479084	2148475	2581260	1339024	2322508	2543358	2558429	3037847	2842052	3096447	1158167	1449818	632111	950664	761413	840381	881645	861429	759018	496735	839829	846136
meta1153	Echitovenine	C23H28N2O4	C11784	-	Alcohol and amines	Amines	2873689	2.76195e+06	2649421	2464379	2504892	3095541	1165789	1341419	1211835	972861	1522891	1551903	2514834	2490122	2372762	3078534	2901669	2272786	1039861	826593	1512912	1535392	906175	1114339
meta1154	prostaglandin E2 1-glyceryl ester	C23H38O7	-	37497-47-5	Hormones and hormone related compounds	Hormones and hormone related compounds	1.68839e+06	1.70008e+06	1972971	1770714	1628861	2474472	2862977	2611132	1941058	2767702	2030888	2566612	1176616	1298355	788090	1538347	1717191	1275690	1225686	1476651	1361344	3069697	1538007	1780078
meta1155	7-Methoxy-5,6:3',4'-bis (methylenedioxy) flavone	C18H12O7	-	-	Flavonoids	Flavonoid	2.73075e+06	3.05101e+06	2198915	2851829	2505808	2566938	1837941	2045542	1774846	1424875	1639832	1444037	2331827	2758536	2267041	2695945	2632475	2537620	1919264	1634687	1669693	1570031	1832095	1730929
meta1156	Cetraxate	C17H23NO4	C01564	34675-84-8	Aldehyde,Ketones,Esters	Esters	596735	506516	468656	430621	633416	515749	1322787	1150834	1257299	1623881	1230122	1315395	1098497	454203	422523	1006643	1504387	1341711	1506545	2317003	1976378	1898108	2257042	3050773
meta1157	(2S,3R,4S,5S,6R)-2-({4a,5,7-trihydroxy-7-methyl-1H,4aH,5H,6H,7H,7aH-cyclopenta[c]pyran-1-yl}oxy)-6-(hydroxymethyl)oxane-3,4,5-triol	C15H24O10	-	1835927	Terpenoids	Monoterpenoids	2884833	3.04729e+06	2267916	2678494	2756672	2707708	1891167	2066061	1698613	1718757	1711342	1840656	1013473	973233	1182431	1026441	979522	1199061	742980	439991	468193	475017	490044	434423
meta1158	3-[(1-Carboxyvinyl)oxy]benzoic acid	C10H8O5	C20772	16929-37-6	Benzene and substituted derivatives	Benzene and substituted derivatives	2.2837e+06	1.84229e+06	2129939	1720187	2363777	3046270	2273574	1919345	2176067	2379520	2860947	2466353	1541386	1555387	1660253	1459668	1294957	1345654	2632841	2654415	2810538	2493257	2086626	1385398
meta1159	Rosellisin aldehyde	C12H12O7	-	-	Aldehyde,Ketones,Esters	Aldehydes	2.2837e+06	1.84229e+06	2129939	1720187	2363777	3046270	2273574	1919345	2176067	2379520	2860947	2466353	1541386	1555387	1660253	1459668	1294957	1345654	2632841	2654415	2810538	2493257	2086626	1639486
meta1160	5'-DEOXY-5'-(METHYLTHIO)-TUBERCIDIN	C12H16N4O3S	-	61893-98-9	Heterocyclic compounds	Heterocyclic compounds	2517336	2.25692e+06	2631150	2160904	2429299	3000083	1834793	1621274	1408616	1417206	2323104	1594334	3046084	2592601	2701681	2411842	2380605	84801.8	1540004	2010498	1555991	2388729	1366297	1595831
meta1161	(2S,3S)-trans-2,3-Dihydro-3-hydroxyanthranilic acid	C7H9NO3	C19830	38127-17-2	Organic acids and derivatives	Organic acids and derivatives	2739030	3.04178e+06	1267066	2425283	2484568	2866306	2301905	2267651	2272846	2289421	2291325	2347755	2317222	101369	2045830	2456467	1926914	2096137	2234227	2070658	2443026	2527827	2095234	2455508
meta1162	Norswertianolin	C19H18O11	C10089	54954-12-0	Heterocyclic compounds	Heterocyclic compounds	2.03571e+06	2.35765e+06	1631770	1680052	2025998	1595963	2609495	2064177	2352486	2851745	2478272	3008520	2150011	1345849	842113	1740110	1192877	1316282	1990610	1893735	2184390	2438674	2325442	2322644
meta1163	Catalposide	C22H26O12	C09775	6736-85-2	Terpenoids	Monoterpenoids	2.99769e+06	2.53782e+06	2900648	2490011	1824150	1435822	1823615	1707257	1772108	2445541	1365408	2261937	576702	517318	603926	663521	313860	414112	257736	565884	351209	409771	445458	418421
meta1164	Disogluside	C33H52O8	C20709	14144-06-0	Heterocyclic compounds	Heterocyclic compounds	1.60511e+06	2.65494e+06	1869157	1861602	1918854	2093171	2745667	2444035	2398571	2866977	2787189	2961818	1406714	1271503	1043187	1362009	1746522	1787734	985477	1001142	726462	802535	1061523	340348
meta1165	Astragalin	C21H20O11	C12249	480-10-4	Flavonoids	Flavonoid	1.98877e+06	2.30152e+06	2465969	2297382	2230442	2271068	1696725	2664382	1542557	2486375	2211120	2734330	2354450	1679635	1168647	2411115	1365524	1502291	2309031	2431410	2319185	2162789	2951368	2096351
meta1166	1-S-[3-hydroxy-3-methyl-N-(sulfooxy)butanimidoyl]-1-thio-beta-D-glucopyranose	C11H21NO10S2	-	-	Benzene and substituted derivatives	Benzene and substituted derivatives	2.45778e+06	2.43531e+06	1784610	799882	1672110	1657378	2324142	958511	2644656	2501717	1156652	1313810	2361581	2951079	2822971	2076881	1472013	2111457	2414438	2441401	2345566	2031527	1927162	2602643
meta1167	Atalaphylline	C23H25NO4	C10645	28233-35-4 | 28233-34-3	Heterocyclic compounds	Heterocyclic compounds	2937041	2.91399e+06	2680250	2737944	2868763	2583169	1431708	1859610	1723894	2239431	1985687	1781163	739010	560025	387030	898760	713847	703258	258897	227612	205037	274452	218917	249456
meta1168	1-(9Z-heptadecenoyl)-glycero-3-phospho-(1'-sn-glycerol)	C23H45O9P	-	-	GP	PG	2.91461e+06	2.29825e+06	2502829	500692	2112309	2019715	2099225	1435770	2321400	2248640	2393631	1089496	934593	790341	810160	519710	713657	171604	956090	372734	1123519	644122	700640	604147
meta1169	8-Desoxygartanin	C23H24O5	-	33390-41-9	Heterocyclic compounds	Heterocyclic compounds	2313423	2374165	2054291	2085350	2535001	2428736	1332179	1294444	1402080	1494573	1311085	1126022	2105301	2269500	2141319	2302596	2042495	2490560	2087702	2053189	1862433	2147415	2752647	2416807
meta1170	Ser-Glu-Asn	C12H20N4O8	-	-	Amino acids and derivatives	Amino acids and derivatives	1.98029e+06	2.88689e+06	2017704	2456662	1983775	2134536	1746776	2072918	1442344	1160132	1516360	1849058	1640052	2248303	2030802	1956993	1697060	2093662	1528389	1058536	1067993	1103154	745593	2008117
meta1171	1-Methylzeatin	C11H15N5O	-	-	Hormones and hormone related compounds	Hormones and hormone related compounds	2.87828e+06	2.49175e+06	2706533	2481967	2618673	2458252	2141476	2601343	2157036	2573714	2295367	2373021	571925	1153055	1139493	1284330	1426700	1134841	1251011	1266227	1513412	1463376	1384257	1454229
meta1172	PE(22:2(13Z,16Z)/22:6(4Z,7Z,10Z,13Z,16Z,19Z))	C49H82NO8P	-	-	GP	PE	1.41393e+06	1.79227e+06	1340749	1860727	1711998	1234613	1501583	1766448	1739914	1862371	1618644	1736154	2237270	2869420	2263821	2763487	2836903	2711037	1103529	941531	1299464	1413657	1632164	2329976
meta1173	Trihydroxycinnamoylquinic acid	C16H20O10	-	-	Benzene and substituted derivatives	Phenolic acids	1018227	665424	511012	975963	751535	749564	2436526	2864092	2286393	2645997	2229765	2385725	1231962	1580193	327500	1583963	1504252	1792085	2116341	1831372	2152689	2110724	1842114	1951289
meta1174	Mebendazole	C16H13N3O3	-	31431-39-7	Benzene and substituted derivatives	Benzene and substituted derivatives	2.34412e+06	2.25692e+06	2527541	1861432	2429299	2858996	1689299	1621274	1375965	1523028	1764007	1594334	2462044	2592601	2564441	2411842	2380605	2301659	2091643	2285365	273376	2397986	1366297	1833033
meta1175	leukotriene E4	C23H37NO5S	C05952	75715-89-8	Lipids	Oxidized lipids	1.43032e+06	1.47644e+06	1832236	2385798	1535698	1397811	731583	920594	1387706	1528027	1138651	1680528	434811	583693	590947	682814	449931	612883	986958	1513446	1187332	1019832	1403305	2856860
meta1176	Bougainvillein-r-I	C30H36N2O18	C08541	30513-63-4	Alkaloids	Alkaloids	2.5981e+06	2.32717e+06	2544398	433173	2838748	2458764	1929059	1929067	1438393	1297123	560002	1640943	2302648	2476871	2532882	406731	1975632	1541656	1848218	834600	1452899	1290093	991203	1612648
meta1177	3-(Acetyloxy)-9-mercaptoandrosta-3,5-diene-11,17-dione	C21H26O4S	C14992	6638-25-1	Aldehyde,Ketones,Esters	Ketones	1698408	2837061	1802397	2260028	2291183	2465412	1856739	770204	789594	1380927	1561160	1073265	273991	283733	435487	219418	265231	264752	217844	229280	234038	384838	225000	248263
meta1178	Schizonepetoside B	C16H26O7	C17635	-	Aldehyde,Ketones,Esters	Ketones	2.6403e+06	2.71227e+06	2830729	2157162	2175378	2434028	2545283	2397273	1710371	1354668	1891968	2219212	823834	694771	724374	387899	1004325	779262	939080	837540	965037	861340	615828	844312
meta1179	Perindopril	C19H32N2O5	C07706	-	Organic acids and derivatives	Carboxylic acids and derivatives	2.73213e+06	2.36769e+06	2828703	2533374	2517349	2358919	1776007	1483505	1632723	1593075	631311	1576718	265946	309535	289051	317653	434185	436805	235866	150083	160545	188749	159112	183905
meta1180	N-Succinyl-2-amino-6-ketopimelate	C11H14NO8	-	-	Organic acids and derivatives	Organic acids and derivatives	2.75731e+06	2218185	1506503	2007666	1896904	2822180	1242973	1522315	1198392	1852027	1778489	2359012	592370	1194751	1448815	1844426	1108693	1157469	1764251	2290512	2109954	1989593	2115021	2090628
meta1181	L-gamma-Glutamyl-S-[(1E)-N-hydroxy-2-(1H-indol-3-yl)ethanimidoyl]-L-cysteinylglycine	C20H25N5O7S	-	-	Amino acids and derivatives	Amino acids and derivatives	1.44069e+06	1.47483e+06	1334545	1223263	1434963	1391905	1379833	1458015	1379679	1740344	1465181	1466642	2815877	2594498	2403133	1964625	2547806	2461100	2452741	2205149	1760887	2269271	1919457	1965364
meta1182	(10E,12Z)-9-HODE	C18H32O3	-	98524-19-7	Lipids	Free fatty acids	1.71823e+06	1.25408e+06	1325114	1498512	1563738	1958378	1933243	1979496	2001640	1858296	1866281	933853	937117	2145563	2096949	2160388	2780933	1994192	2030339	1553391	957910	1733354	2805615	2768880
meta1183	Gossypetin 7,4'-dimethyl ether 8-acetate	C19H16O9	-	-	Flavonoids	Flavonoid	2.0362e+06	2.08092e+06	2143220	899048	1840510	2039154	1557803	1727318	2003847	2016348	1747380	162800	1822034	1885264	1812381	1796007	1670170	1979907	2363835	2251550	2289378	2593852	2470297	2802564
meta1184	6-[5-(1-carboxyethyl)-2-hydroxy-3-(3-methylbut-2-en-1-yl)phenoxy]-3,4,5-trihydroxyoxane-2-carboxylic acid	C20H26O10	-	-	Organic acids and derivatives	Organic acids	511409	474728	846113	376023	480997	456700	989858	838102	725164	704303	823299	499462	2167883	1948366	1829260	1675780	1539185	1976161	2161732	2329978	2800841	1817326	1908137	2562789
meta1185	Fluprostenol	C23H29F3O6	-	54276-17-4 | 40666-16-8	Hormones and hormone related compounds	Hormones and hormone related compounds	1.8105e+06	2.31767e+06	2164370	2187818	1948864	2787052	1701479	2578640	2783820	2276644	2332244	1994124	1393773	1256483	1691702	1509301	1427243	1536810	1590067	1736965	1630080	1840054	116023	1524919
meta1186	Glycosyl-4,4'-diaponeurosporenoate	C36H50O7	C16147	-	Others	Lactones	1.79946e+06	1.53014e+06	898250	1164999	866987	2081544	1069415	1470275	1172999	2699265	823749	1033652	1362624	927926	2004467	1465357	1636624	1299905	1862830	1805140	2768592	1836883	1897139	1909769
meta1187	alpha-Ribazole-5'-phosphate	C14H19N2O7P	C04778	-	Nucleotide And Its metabolites	Nucleotide and Its metabolites	2.44111e+06	2.76517e+06	1853875	578740	2333713	2001264	1718830	1766514	1539531	2029346	2442216	1710177	716912	883711	673870	477390	925656	1028679	1696040	2124696	1842637	1922246	1472764	1768435
meta1188	Taurocholic acid	C26H45NO7S	C05122	81-24-3	Bile acids	Bile acids	1.71314e+06	1.8429e+06	1738177	1113658	1978614	2514764	2752846	1597688	1732249	1946088	1881147	1597942	698813	953333	1592473	1027030	1145092	1518280	1455202	1422758	1229226	1055547	1505810	1768924
meta1189	5-Hydroxyicosa-6,8,11-trienoic acid	C20H34O3	-	88053-46-7	Organic acids and derivatives	Organic acids and derivatives	1089098	1.15416e+06	1298313	1516167	1182295	1739328	2212972	2295159	2749425	1857650	1878280	2648750	2081333	2184052	1664168	1947048	2023769	1776921	1527857	1363072	1523005	962938	1584621	1417696
meta1190	Silymarin	C25H22O10	C07610	65666-07-1 | 142796-20-1	Lignans and Coumarins	Lignans	2.10482e+06	2.11568e+06	2444844	1110295	1849071	1947309	1906909	2003447	1824280	2153519	1623888	2652630	1599089	2013339	2036028	1816692	1642030	1695576	2741811	1826972	1607448	1844953	2302848	2309565
meta1191	Fructoselysine 6-phosphate	C12H25N2O10P	C16489	-	Carbohydrates and Its metabolites	Sugars	1.42392e+06	976538	955088	1470292	1631032	1641840	1450249	2173493	1217361	2735845	2219617	1386528	1771097	1948363	1540315	1511089	1481147	1938396	866493	351741	1072035	1195532	832717	587608
meta1192	Jasmone	C11H16O	C08490	488-10-8	Aldehyde,Ketones,Esters	Ketones	553672	748537	507612	669041	514494	685501	683853	821676	765137	793795	606583	811731	988655	1567955	1335671	1485068	1413977	1282519	2350931	2157024	2529995	2735480	2575906	2490282
meta1193	L-Tyrosinemethylester4-sulfate	C10H13NO6S	-	-	Amino acids and derivatives	Amino acids and derivatives	1.4137e+06	1.16847e+06	1223992	1553374	1354627	1576340	2227690	2734439	2692581	2055217	2534324	2253970	637118	603140	581124	231360	411582	456889	193469	377846	526809	393173	343333	333905
meta1194	2-Methylheptanoic acid	C8H16O2	-	1188-02-9	Organic acids and derivatives	Organic acids	1.60638e+06	1973708	1055964	1386125	1738988	2065537	697398	1517014	1635447	1563665	2430919	1781763	1220092	1520176	1639441	2129253	1393243	1325022	1500216	1553090	1378995	2727455	1110595	1655505
meta1195	N-oleoyl tryptophan	C29H44N2O3	-	71806-22-9	Amino acids and derivatives	Amino acids and derivatives	945436	1.51849e+06	1084997	951337	931497	1545669	1010079	1620444	968198	946678	1802561	1164465	905885	738510	278007	944872	1259827	977658	1104397	1092998	1038001	2725634	1022344	1082784
meta1196	3-O-Methylquercetin	C16H12O7	C04443	1486-70-0	Flavonoids	Flavonoid	2.41279e+06	2.00237e+06	2688079	2453344	2246232	2719479	376316	628259	437948	449663	771226	451602	2408354	2633949	2097425	1903622	2012709	1743883	656327	268091	287203	698932	690158	844294
meta1197	Piloside A	C28H36O16	-	-	Benzene and substituted derivatives	Benzene and substituted derivatives	1.65985e+06	1.87114e+06	1606275	1600252	1139267	1116783	1522361	1540782	1806974	2160812	2719083	2093199	698520	795981	720146	918233	875196	1172371	1038376	805228	746743	1123153	912253	620761
meta1198	Dehydroepiandrosterone sulfate	C19H28O5S	C04555	651-48-9	Aldehyde,Ketones,Esters	Esters	2.1827e+06	2.39687e+06	690232	1870602	2711422	2006201	2078080	2296454	2160720	2341221	2118113	2229008	1914338	1935996	1681499	1853431	2262945	1797497	1864685	2235681	2234731	1761146	1707940	1935879
meta1199	Swertiamarin	C16H22O10	C09800	17388-39-5	Terpenoids	Monoterpenoids	1.78713e+06	1.84379e+06	1067911	756060	1066338	1837152	1228489	2708899	2674900	2042329	2349335	1679413	535099	744620	708124	717830	628793	634001	698891	544150	911950	727640	800543	481336
meta1200	3,4,5-trihydroxy-6-{[5-methoxy-2,2-dimethyl-6-(3-oxo-3-phenylprop-1-en-1-yl)-2H-chromen-7-yl]oxy}oxane-2-carboxylic acid	C27H28O10	-	-	Organic acids and derivatives	Organic acids	2.21833e+06	2.33128e+06	2276383	2162748	1937952	1923540	2192919	1898653	2182584	2064030	1909134	1812800	2124504	2197183	1932369	2083336	2093851	2038353	2341097	2424014	2391481	2483103	2629467	2489461
meta1201	2,4-Dinitroaniline	C6H5N3O4	C14713	35470	Benzene and substituted derivatives	Benzene and substituted derivatives	2.57586e+06	2.37628e+06	2360896	2274224	2525323	2310752	1962228	2228551	2044952	2231465	2028418	2219749	1869795	2163123	1850829	2259780	2692823	1930088	2147081	1818430	2059260	2082219	1987783	2210944
meta1202	Neomangiferin	C25H28O16	-	64809-67-2	Flavonoids	Flavonoid	2.55416e+06	2.2878e+06	644560	2275458	2185035	2686081	2092672	2470267	2335435	2575729	2170610	2097499	1460400	1639355	1771477	1759349	1674728	1400666	1272010	1395194	1474379	1652570	1154587	1580892
meta1203	Cocaine	C17H21NO4	C01416	50-36-2	Alkaloids	Alkaloids	2.47208e+06	2.00142e+06	1958728	1917917	1959304	1919885	926230	1110792	1107385	1084893	994105	1031843	2480761	2041079	2335646	2420933	1061407	1511425	1808157	1828511	1642387	1755672	1980488	1462008
meta1204	4-Hydroxy-2',4'-dimethoxydihydrochalcone	C17H18O4	-	-	Flavonoids	Flavonoid	2.47208e+06	1.71139e+06	1958728	1917917	1959304	1919885	878462	1110792	785873	831113	994105	516363	2480761	2041079	1676502	2420933	1061407	1511425	1773292	1828511	1642387	1755672	1980488	1462008
meta1205	Citrinin	C13H14O5	C16765	518-75-2 | 11118-72-2	Heterocyclic compounds	Heterocyclic compounds	970369	966049	967395	1823611	897559	885021	1834272	2071020	1720856	723277	1816370	1675750	2677779	1758878	1790883	925792	1399792	629504	2312253	1884380	2251901	1660903	1820053	2514487
meta1206	L-Argininephosphate	C6H15N4O5P	C05945	1189-11-3	Amino acids and derivatives	Amino acids and derivatives	1.63401e+06	1.35105e+06	1497875	2668872	2286966	1411738	1265845	1420695	1915948	1347257	1641318	573303	1561042	1178660	1297085	1482602	1259805	1434663	1887154	2385091	1452446	1923679	1754141	2243760
meta1207	Gomisin G	C30H32O9	C17819	62956-48-3	Lignans and Coumarins	Lignans	2.08574e+06	1.85345e+06	1955270	2127519	1122758	854650	1859001	2192908	2069449	2259544	1924351	2098761	1993242	2663072	2067233	2248967	2271456	1848584	982546	1227418	580509	1522476	1304636	1697038
meta1208	Lusitanicoside	C21H30O10	C10474	499-35-4	Benzene and substituted derivatives	Benzene and substituted derivatives	2.20154e+06	2.23607e+06	1916906	2380865	2040885	1922681	2658974	2441492	2569677	2254199	1918405	2284253	999650	1532169	1148236	1048163	1242090	1285567	1380087	1291806	1275494	1171259	1429440	1397108
meta1209	Oleanderolide 3-acetate	C32H50O5	-	62498-83-3	Terpenoids	Triterpene	1.84262e+06	1.57457e+06	1917169	1954459	1485693	1750249	1805624	1962476	1773337	1843156	1704748	2177336	1637700	1671696	1440429	1891004	1790716	1787567	2175901	1807526	656562	2093381	2633543	2306112
meta1210	Mometasone furoate	C27H30Cl2O6	C07817	83919-23-7	Others	Others	1.81934e+06	1.65378e+06	1938867	1691575	1848390	2190261	1431560	2151229	1652568	1535283	1919791	1669280	1796792	1842847	1705258	1928894	2041403	1480668	1994794	2077003	2521119	2430149	2323099	2625682
meta1211	(4,8-Dihydroxy-17-methoxy-10-oxo-2-oxatricyclo[13.2.2.13,7]icosa-1(17),3,5,7(20),15,18-hexaen-14-yl) hydrogen sulate	C20H22O9S	-	-	Others	Others	1.02754e+06	1.00592e+06	860501	847573	813715	789185	2057218	1840152	907991	2319567	835277	1497572	624971	494099	465007	449955	491654	525994	2439534	2330357	1865679	2109340	2326128	2624525
meta1212	15S-hydroperoxy-11Z,13E-eicosadienoic acid	C20H36O4	-	145375-41-3	Lipids	Free fatty acids	1.95866e+06	2.18881e+06	1429485	1818877	1871961	2175830	2450945	2560410	2137596	2623655	2088012	1350105	1310855	1108824	1390858	1278473	1262967	1260347	655579	262528	652225	574950	411169	458633
meta1213	5-Acetoxy-7-[(6-O-alpha-L-rhamnopyranosyl-beta-D-glucopyranosyl)oxy]-4',6-dimethoxyflavone	C31H36O16	-	-	Others	Lactones	2.00338e+06	1.71587e+06	1149277	1596045	1370024	1557689	853923	1033579	2515569	2404929	2394328	1758202	2431669	1434111	2621077	2203757	2377863	2139139	2310550	2124998	2031421	2036985	2268970	1954488
meta1214	Tert-butyl 4-((3-(pyridin-4-yl)-1,2,4-oxadiazol-5-yl)methoxy)piperidine-1-carboxylate	C18H24N4O4	-	857652-30-3	Organic acids and derivatives	Organic acids and derivatives	2.32024e+06	2.53406e+06	1904243	2149280	2022271	1989491	1716090	1892063	2073216	1746754	1992602	1829139	1177654	1221989	1715385	1634949	1473874	788620	1929346	2027321	1918021	2129991	1242407	2081273
meta1215	4-(Methylnitrosamino)-1-(3-pyridyl)-1-butanol	C10H15N3O2	C19574	76014-81-8	Heterocyclic compounds	Heterocyclic compounds	1.66099e+06	1309427	1272119	1101792	1079528	1458640	1022242	1138161	606725	1194982	1347981	1426756	2229151	2180080	1812134	2605572	2350661	1812591	1769257	1998442	1779006	1926841	2088429	2170120
meta1216	(2E,4E)-12-Hydroxy-13-(hydroxymethyl)-14-methoxy-3,5,7-trimethyl-14-oxotetradeca-2,4-dienoic acid	C19H32O6	-	-	Organic acids and derivatives	Organic acids and derivatives	1.74589e+06	1738774	825612	1537176	1912366	1769432	1281025	1649260	1551115	1534931	1601698	1499980	1694693	2269134	2155251	1781823	396366	1818172	2478762	2459474	2583052	2431114	1843505	2482826
meta1217	[6]-Gingerdione	C17H24O4	C10459	61871-71-4	Benzene and substituted derivatives	Phenolic acids	2236485	1.79078e+06	2054679	1389252	2557030	1938234	1867481	2205881	1667229	2263680	2054196	1999198	1849278	2116406	1843922	1935582	1849540	2015014	1462261	2070876	1777932	1908816	1815183	1613988
meta1218	ent-Fisetinidol-(4beta->8)-catechin-(6->4beta)-ent-fisetinidol	C45H38O16	C10225	88269-47-0	Flavonoids	Flavonoid	487194	586562	330798	564528	622216	517635	1464121	1507585	2014101	2237648	1645128	2550664	205929	217870	266685	211870	191954	195432	1123384	1122708	1163857	777444	1417821	1132382
meta1219	Flocoumafen	C33H25F3O4	C18696	-	Benzene and substituted derivatives	Benzene and substituted derivatives	1.6729e+06	1.9616e+06	1507133	780166	1886197	1812638	1618662	2037817	1538627	1877122	2504383	2473599	1199361	1356234	1728234	1356248	1519771	1452125	2480901	1603057	2085047	2350827	2528465	1831260
meta1220	Droperidol	C22H22FN3O2	-	548-73-2	Alcohol and amines	Alcohols	781792	1.03357e+06	918553	854167	940262	748876	603957	681164	428641	890257	756505	419031	267092	261554	249937	249461	283159	266936	1793440	2507650	1631162	2087622	2156614	2221173
meta1221	Trehalose	C12H22O11	C01083	99-20-7	Carbohydrates and Its metabolites	Sugars	409522	551931	535930	936996	637079	707107	1092922	1460676	1552005	1247279	1806737	1312143	1828327	2507447	1482828	1577077	1422485	1894782	486514	403582	1001817	895606	721330	530828
meta1222	5-Oxidanidyl-5-oxidanylidenenorvalyllysine	C11H20N3O5	-	-	Amino acids and derivatives	Amino acids and derivatives	2.1051e+06	1.87178e+06	2203372	1808979	2496901	2004280	1056493	952383	996050	1330245	1302851	1026117	1299511	1436477	1374307	1206041	876026	1197657	793725	605762	673989	1196642	1221680	352329
meta1223	2- (1,3-Benzodioxol-5-yl) -5-hydroxy-6,8-dimethoxy-4H-1-benzopyran-4-one	C18H14O7	-	-	Flavonoids	Flavonoid	1.56966e+06	2.46719e+06	1648292	1689602	1909633	2115572	1939400	2455211	1163689	2226647	1846080	2418328	1228500	344429	935029	1261643	1382339	844443	810792	1582270	1852597	916834	1601496	2154494
[truncated: 250 more rows]

## Sheet: S7
Table S7. The DAMs in the flavonoid biosynthesis pathway between LLr29NIL and LThatcher.
[truncated: 12 more rows]

## Sheet: S8
Table S8A. KEGG enrichment analysis of DEGs that were enriched in the same pathway in comparison LLr29NIL vs HLr29NIL at 72 hpi.
[truncated: 63 more rows]

[truncated: 2 more sheets: S9, S10]
